# Supplementary material for: Bordetella pertussis pertactin knock-out strains reveal immunomodulatory properties of this virulence factor
Source: Emerg Microbes Infect. 2018 Mar 21;7:39. doi: 10.1038/s41426-018-0039-8 (PMC5861065; doi:10.1038/s41426-018-0039-8)
Supplement: Supplementary file 4 — Supplemental table 1(XLSX 12 kb) [file 41426_2018_39_MOESM4_ESM.xlsx]

## Sheet: Sheet1
PCR Array Catalog #:
cmihs02331c
#	Mature miRNA ID
1	hsa-miR-107
2	hsa-miR-451a
3	hsa-miR-126-3p
4	hsa-miR-132-3p
5	hsa-miR-133b
6	hsa-miR-134-5p
7	hsa-miR-135a-5p
8	hsa-miR-142-3p
9	hsa-miR-144-3p
10	hsa-miR-145-5p
11	hsa-miR-146a-5p
12	hsa-miR-146b-5p
13	hsa-miR-147a
14	hsa-miR-148a-3p
15	hsa-miR-148b-3p
16	hsa-miR-149-5p
17	hsa-miR-152-3p
18	hsa-miR-155-5p
19	hsa-miR-16-1-3p
20	hsa-miR-17-5p
21	hsa-miR-182-5p
22	hsa-miR-203b-5p
23	hsa-miR-210-5p
24	hsa-miR-214-3p
25	hsa-miR-219a-5p
26	hsa-miR-22-3p
27	hsa-miR-221-3p
28	hsa-miR-222-3p
29	hsa-miR-223-3p
30	hsa-miR-27a-3p
31	hsa-miR-30b-5p
32	hsa-miR-326
33	hsa-miR-449b-5p
34	hsa-miR-455-5p
35	hsa-miR-503-5p
36	hsa-miR-7-5p
37	hsa-miR-9-5p
38	hsa-miR-99a-5p
39	hsa-miR-99b-5p
Cntrl	SNORD61
Cntrl	SNORD68
Cntrl	SNORD72
Cntrl	SNORD95
Cntrl	SNORD96A
Cntrl	miRTC
Cntrl	miRTC
Cntrl	miRTC
Cntrl	PPC
