# Supplementary material for: Bordetella pertussis pertactin knock-out strains reveal immunomodulatory properties of this virulence factor
Source: Emerg Microbes Infect. 2018 Mar 21;7:39. doi: 10.1038/s41426-018-0039-8 (PMC5861065; doi:10.1038/s41426-018-0039-8)
Supplement: Supplementary file 5 — Supplemental table 2(XLSX 27 kb) [file 41426_2018_39_MOESM5_ESM.xlsx]

## Sheet: B213vsmed
Supplemental Table 2A. Differentially expressed genes between B0213 and medium stimulated moDCs
Gene	Fold Regulation	p-value
JUN	-8.0525	7e-06
LY96	-3.5866	1.2e-05
NFKB2	4.3414	7.5e-05
NFRKB	-2.2405	0.000122
TAB1	-3.4847	0.000248
ELK1	2.0474	0.000277
TLR5	-14.7638	0.000291
REL	20.4651	0.000311
CASP8	-2.6325	0.000311
TOLLIP	-2.0803	0.000404
SIGIRR	-2.9454	0.000465
NR2C2	1.5942	0.00085
TICAM2	1.6853	0.000869
NFKB1	15.6711	0.000981
TLR6	-4.6901	0.000982
IRF1	1.7349	0.001107
IRF3	-1.5384	0.001228
RIPK2	2.8095	0.001699
IRAK1	-2.2157	0.001842
NFKBIA	3.6956	0.001897
MAP4K4	7.6314	0.002304
TICAM1	2.6583	0.003319
MYD88	-2.5254	0.004068
CSF2	10.304	0.004182
FADD	-1.7631	0.004781
TBK1	1.4774	0.005072
CD80	34.1889	0.006031
TIRAP	-2.3176	0.006111
EIF2AK2	-2.3492	0.007882
BTK	-2.5346	0.008158
MAPK8	1.894	0.009181
PTGS2	247.899	0.009788
CSF3	56.2646	0.011996
ECSIT	-2.5796	0.012441
PELI1	2.0967	0.015303
IL8	13.8311	0.015442
MAP3K7	-1.4862	0.016792
IL6	270.623	0.019001
CHUK	-1.2825	0.021645
IRAK2	3.6025	0.022045
TLR4	-4.4276	0.022889
CD180	-2.5724	0.028453
IL1B	20.8851	0.028986
IRAK4	-1.3544	0.032937
TLR1	-11.3523	0.034316
MAP3K1	1.3567	0.042707
TRAF6	1.2004	0.044436
HMGB1	-1.2307	0.051405
NFKBIL1	-1.5772	0.054045
RELA	1.4339	0.055186
HRAS	-1.3122	0.058088
LY86	-1.2498	0.072184
IL1A	2.9403	0.094521
IL10	4.9051	0.114063
CD86	1.5396	0.120068
TLR9	-2.2294	0.122056
IL12A	3.9151	0.122617
CCL2	-284.21	0.139092
CLEC4E	2.1333	0.160824
PRKRA	1.1753	0.168731
HSPD1	-1.3016	0.192028
FOS	1.8015	0.192854
IKBKB	-1.2965	0.227247
CD14	-1.8275	0.253928
UBE2N	-1.056	0.359952
CXCL10	-2.4273	0.368053
TLR8	1.2949	0.37495
SARM1	1.4562	0.421139
IFNA1	-1.3953	0.44535
IFNB1	1.0723	0.460656
IFNG	1.0723	0.460656
IL2	1.0723	0.460656
HSPA1A	-1.1086	0.539676
TNFRSF1A	-1.0689	0.57696
TLR7	-1.1384	0.584845
MAPK8IP3	-1.0524	0.637384
TLR3	-2.9503	0.653573
TNF	-1.0298	0.721918
TLR10	-1.0932	0.738356
TLR2	-1.2102	0.860959
PPARA	1.0375	0.887317
MAP2K4	-1.0136	0.890029
MAP2K3	1.0015	0.930991
LTA	1.0086	0.997892
Supplemental Table 2B. Differentially expressed genes between B0213 and B0213Δprn stimulated moDCs
Gene	Fold Regulation	p-value
TLR1	9.383	5.4e-05
CASP8	1.7749	0.000553
TLR6	2.4242	0.000832
CHUK	1.3485	0.000905
TAB1	1.8716	0.000957
MAP3K1	-2.1971	0.001677
MAP2K3	3.2202	0.001687
ECSIT	1.7854	0.002029
JUN	4.9171	0.002592
ELK1	-1.3215	0.00618
BTK	1.5891	0.006424
LY96	1.8281	0.007774
TOLLIP	1.6473	0.009006
UBE2N	1.3218	0.009501
MAP4K4	-3.449	0.009656
LTA	2.3407	0.011206
CSF2	18.3775	0.011368
REL	-1.5786	0.011993
IL1B	8.2432	0.013216
TLR9	-2.3617	0.0133
TICAM2	-1.3173	0.017401
NFRKB	1.5786	0.017491
TIRAP	1.7426	0.01923
TLR5	4.6322	0.020002
CSF3	7.1824	0.021084
NR2C2	-1.4719	0.021296
IRAK2	3.167	0.025434
IRAK4	1.3077	0.026614
IL1A	16.0996	0.029848
IRAK1	2.104	0.032052
IRF3	-1.2013	0.034323
TNF	39.5963	0.034776
MAP3K7	1.4569	0.038585
FADD	1.3369	0.041502
IKBKB	1.3723	0.04607
IL8	3.9953	0.05012
RIPK2	1.272	0.059736
TLR4	1.8615	0.066016
IL6	5.6981	0.066776
CD180	-1.2695	0.067258
PRKRA	-1.2072	0.071401
CD86	-1.578	0.076648
MYD88	1.5288	0.079323
CD80	-1.88	0.091019
NFKB1	-1.4727	0.091101
CXCL10	4.5656	0.091143
HSPD1	1.3396	0.096474
PPARA	-1.2205	0.102234
CCL2	320.255	0.106143
CLEC4E	2.481	0.115265
MAPK8	-1.2922	0.117618
IL12A	-2.8943	0.146403
NFKBIL1	1.3822	0.155577
EIF2AK2	1.337	0.166989
HSPA1A	1.3512	0.170948
TLR2	3.0763	0.180646
RELA	1.11	0.183364
IRF1	-1.1218	0.196271
TNFRSF1A	-1.1642	0.196757
TBK1	1.1206	0.212255
SARM1	-2.5132	0.226206
TRAF6	-1.0936	0.253947
FOS	-1.3838	0.267023
IFNB1	-1.0715	0.297221
IFNG	-1.0715	0.297221
IL2	-1.0715	0.297221
NFKBIA	1.1238	0.416908
HMGB1	1.0564	0.433313
IL10	1.7205	0.440367
SIGIRR	1.2066	0.458719
TLR3	-1.4277	0.468434
PTGS2	-1.2289	0.484723
TICAM1	-1.1261	0.512269
NFKB2	1.0568	0.553795
IFNA1	1.3192	0.558989
MAP2K4	-1.0347	0.614581
TLR10	1.2042	0.627425
TLR8	-1.0915	0.652056
CD14	-1.3916	0.67683
PELI1	-1.1095	0.681774
LY86	-1.0298	0.739759
HRAS	-1.0238	0.777852
MAPK8IP3	1.0304	0.782304
TLR7	-1.0918	0.852443
Supplemental Table 2C. Differentially expressed genes between B0213Δprn and B0213REprn stimulated moDCs
Gene	Fold Regulation	p-value
TLR1	-4.0911	0.000995
ECSIT	-1.5487	0.005941
JUN	-2.9555	0.007592
TLR6	-1.667	0.009784
MAP2K3	-1.9578	0.009788
CHUK	-1.3111	0.012019
UBE2N	-1.298	0.013253
CASP8	-1.3781	0.016282
LY96	-1.5579	0.022414
MAP4K4	2.3694	0.032389
ELK1	1.1589	0.035519
MYD88	-1.7528	0.037669
TOLLIP	-1.6199	0.03915
TNFRSF1A	1.2842	0.042603
IFNA1	-1.7129	0.04332
IRAK1	-1.9583	0.044158
TICAM2	1.2685	0.051792
HSPD1	-1.6768	0.054198
CSF2	-2.6601	0.056714
CD80	1.9181	0.060512
CXCL10	-6.425	0.068178
TNF	-4.6705	0.069159
IRF3	1.1953	0.07304
PPARA	1.3765	0.073057
TLR5	-2.0446	0.07522
HMGB1	-1.1476	0.094243
IRAK4	-1.261	0.095445
HSPA1A	-1.5789	0.097311
CCL2	-61.4592	0.109371
TLR4	-1.7352	0.111295
MAP3K1	1.2839	0.113493
NR2C2	1.3651	0.1196
FOS	-1.4283	0.134393
TLR9	2.1498	0.134954
IL1A	-2.5691	0.137099
IRAK2	-1.7219	0.151782
IL1B	-4.1989	0.159719
REL	1.0774	0.163908
IL6	-2.4207	0.176725
FADD	-1.2477	0.180137
NFRKB	-1.2872	0.183095
IKBKB	-1.2161	0.191472
CD86	1.3474	0.201718
TAB1	-1.3116	0.209332
NFKB1	1.3038	0.217204
CLEC4E	-1.9501	0.223846
PTGS2	1.4894	0.237632
LTA	-1.7444	0.256847
NFKBIL1	-1.3017	0.267594
EIF2AK2	-1.2725	0.268338
HRAS	-1.1426	0.305614
IL2	1.424	0.307827
BTK	-1.2625	0.336477
IL8	-1.5453	0.349088
CSF3	-1.5321	0.353285
RELA	-1.121	0.353851
SARM1	1.4575	0.417158
IL12A	1.2978	0.449137
TLR3	1.4571	0.482164
MAP3K7	-1.2181	0.538001
TLR10	-1.19	0.580279
TLR2	-1.348	0.607865
MAP2K4	-1.0352	0.61521
RIPK2	-1.0848	0.631023
MAPK8IP3	-1.1335	0.650482
SIGIRR	1.1049	0.652539
TIRAP	-1.1746	0.660514
LY86	1.0339	0.683907
PELI1	1.097	0.725033
TBK1	-1.0611	0.730921
IRF1	1.0274	0.739374
IFNB1	1.0227	0.773091
IFNG	1.0227	0.773091
CD14	1.2583	0.777497
TICAM1	-1.0434	0.807314
TLR7	1.0112	0.837664
TLR8	-1.1161	0.852708
PRKRA	1.0103	0.914089
NFKBIA	1.0124	0.926439
CD180	-1.0018	0.961153
TRAF6	-1.0036	0.966631
IL10	-1.0194	0.978796
NFKB2	-1.0026	0.988973
MAPK8	1.0001	0.990787

## Sheet: B0213vsB0213Δprn 
Differentially expressed genes:
B0213 vs B0213Δprn
Gene	Fold Regulation	p-value
TLR1	9.383	5.4e-05
CASP8	1.7749	0.000553
TLR6	2.4242	0.000832
CHUK	1.3485	0.000905
TAB1	1.8716	0.000957
MAP3K1	-2.1971	0.001677
MAP2K3	3.2202	0.001687
ECSIT	1.7854	0.002029
JUN	4.9171	0.002592
ELK1	-1.3215	0.00618
BTK	1.5891	0.006424
LY96	1.8281	0.007774
TOLLIP	1.6473	0.009006
UBE2N	1.3218	0.009501
MAP4K4	-3.449	0.009656
LTA	2.3407	0.011206
CSF2	18.3775	0.011368
REL	-1.5786	0.011993
IL1B	8.2432	0.013216
TLR9	-2.3617	0.0133
TICAM2	-1.3173	0.017401
NFRKB	1.5786	0.017491
TIRAP	1.7426	0.01923
TLR5	4.6322	0.020002
CSF3	7.1824	0.021084
NR2C2	-1.4719	0.021296
IRAK2	3.167	0.025434
IRAK4	1.3077	0.026614
IL1A	16.0996	0.029848
IRAK1	2.104	0.032052
IRF3	-1.2013	0.034323
TNF	39.5963	0.034776
MAP3K7	1.4569	0.038585
FADD	1.3369	0.041502
IKBKB	1.3723	0.04607
IL8	3.9953	0.05012
RIPK2	1.272	0.059736
TLR4	1.8615	0.066016
IL6	5.6981	0.066776
CD180	-1.2695	0.067258
PRKRA	-1.2072	0.071401
CD86	-1.578	0.076648
MYD88	1.5288	0.079323
CD80	-1.88	0.091019
NFKB1	-1.4727	0.091101
CXCL10	4.5656	0.091143
HSPD1	1.3396	0.096474
PPARA	-1.2205	0.102234
CCL2	320.255	0.106143
CLEC4E	2.481	0.115265
MAPK8	-1.2922	0.117618
IL12A	-2.8943	0.146403
NFKBIL1	1.3822	0.155577
EIF2AK2	1.337	0.166989
HSPA1A	1.3512	0.170948
TLR2	3.0763	0.180646
RELA	1.11	0.183364
IRF1	-1.1218	0.196271
TNFRSF1A	-1.1642	0.196757
TBK1	1.1206	0.212255
SARM1	-2.5132	0.226206
TRAF6	-1.0936	0.253947
FOS	-1.3838	0.267023
IFNB1	-1.0715	0.297221
IFNG	-1.0715	0.297221
IL2	-1.0715	0.297221
NFKBIA	1.1238	0.416908
HMGB1	1.0564	0.433313
IL10	1.7205	0.440367
SIGIRR	1.2066	0.458719
TLR3	-1.4277	0.468434
PTGS2	-1.2289	0.484723
TICAM1	-1.1261	0.512269
NFKB2	1.0568	0.553795
IFNA1	1.3192	0.558989
MAP2K4	-1.0347	0.614581
TLR10	1.2042	0.627425
TLR8	-1.0915	0.652056
CD14	-1.3916	0.67683
PELI1	-1.1095	0.681774
LY86	-1.0298	0.739759
HRAS	-1.0238	0.777852
MAPK8IP3	1.0304	0.782304
TLR7	-1.0918	0.852443

## Sheet: B0213ΔprnvsB0213REprn  
Differentially expressed genes:
B0213REprn vs B0213Δprn
Gene	Fold Regulation	p-value
TLR1	-4.0911	0.000995
ECSIT	-1.5487	0.005941
JUN	-2.9555	0.007592
TLR6	-1.667	0.009784
MAP2K3	-1.9578	0.009788
CHUK	-1.3111	0.012019
UBE2N	-1.298	0.013253
CASP8	-1.3781	0.016282
LY96	-1.5579	0.022414
MAP4K4	2.3694	0.032389
ELK1	1.1589	0.035519
MYD88	-1.7528	0.037669
TOLLIP	-1.6199	0.03915
TNFRSF1A	1.2842	0.042603
IFNA1	-1.7129	0.04332
IRAK1	-1.9583	0.044158
TICAM2	1.2685	0.051792
HSPD1	-1.6768	0.054198
CSF2	-2.6601	0.056714
CD80	1.9181	0.060512
CXCL10	-6.425	0.068178
TNF	-4.6705	0.069159
IRF3	1.1953	0.07304
PPARA	1.3765	0.073057
TLR5	-2.0446	0.07522
HMGB1	-1.1476	0.094243
IRAK4	-1.261	0.095445
HSPA1A	-1.5789	0.097311
CCL2	-61.4592	0.109371
TLR4	-1.7352	0.111295
MAP3K1	1.2839	0.113493
NR2C2	1.3651	0.1196
FOS	-1.4283	0.134393
TLR9	2.1498	0.134954
IL1A	-2.5691	0.137099
IRAK2	-1.7219	0.151782
IL1B	-4.1989	0.159719
REL	1.0774	0.163908
IL6	-2.4207	0.176725
FADD	-1.2477	0.180137
NFRKB	-1.2872	0.183095
IKBKB	-1.2161	0.191472
CD86	1.3474	0.201718
TAB1	-1.3116	0.209332
NFKB1	1.3038	0.217204
CLEC4E	-1.9501	0.223846
PTGS2	1.4894	0.237632
LTA	-1.7444	0.256847
NFKBIL1	-1.3017	0.267594
EIF2AK2	-1.2725	0.268338
HRAS	-1.1426	0.305614
IL2	1.424	0.307827
BTK	-1.2625	0.336477
IL8	-1.5453	0.349088
CSF3	-1.5321	0.353285
RELA	-1.121	0.353851
SARM1	1.4575	0.417158
IL12A	1.2978	0.449137
TLR3	1.4571	0.482164
MAP3K7	-1.2181	0.538001
TLR10	-1.19	0.580279
TLR2	-1.348	0.607865
MAP2K4	-1.0352	0.61521
RIPK2	-1.0848	0.631023
MAPK8IP3	-1.1335	0.650482
SIGIRR	1.1049	0.652539
TIRAP	-1.1746	0.660514
LY86	1.0339	0.683907
PELI1	1.097	0.725033
TBK1	-1.0611	0.730921
IRF1	1.0274	0.739374
IFNB1	1.0227	0.773091
IFNG	1.0227	0.773091
CD14	1.2583	0.777497
TICAM1	-1.0434	0.807314
TLR7	1.0112	0.837664
TLR8	-1.1161	0.852708
PRKRA	1.0103	0.914089
NFKBIA	1.0124	0.926439
CD180	-1.0018	0.961153
TRAF6	-1.0036	0.966631
IL10	-1.0194	0.978796
NFKB2	-1.0026	0.988973
MAPK8	1.0001	0.990787
