# Supplementary material for: Bordetella pertussis pertactin knock-out strains reveal immunomodulatory properties of this virulence factor
Source: Emerg Microbes Infect. 2018 Mar 21;7:39. doi: 10.1038/s41426-018-0039-8 (PMC5861065; doi:10.1038/s41426-018-0039-8)
Supplement: Supplementary file 6 — Supplemental table 3(XLSX 756 kb) [file 41426_2018_39_MOESM6_ESM.xlsx]

## Sheet: Supplementary Table 3
Supplemental Table 3A. Differentially expressed genes on day 3 (BPSM infected mice compared to uninfected control mice)
Gene	locus	log2(fold_change)	p_value	q_value
Retnlb	chr16:48816855-48818892	NA	5e-05	0.00022333
Stfa3	chr16:36450536-36455392	NA	5e-05	0.00022333
Saa3	chr7:46711997-46715676	7.91562	5e-05	0.00022333
Cxcl5	chr5:90759297-90761625	7.07779	5e-05	0.00022333
Saa1	chr7:46740498-46742980	6.6343	5e-05	0.00022333
Cxcl2	chr5:90903898-90905938	6.37743	5e-05	0.00022333
Cxcl3	chr5:90786100-90788093	6.3634	5e-05	0.00022333
Il6	chr5:30013160-30019968	6.29977	5e-05	0.00022333
Ccl2	chr11:82035576-82037452	6.02292	5e-05	0.00022333
Irg1	chr14:103047011-103056573	5.72959	5e-05	0.00022333
Cxcl1	chr5:90891244-90893115	5.53634	5e-05	0.00022333
Cxcl13	chr5:95956938-95961068	5.51054	5e-05	0.00022333
Cxcl9	chr5:92321330-92328079	5.46903	5e-05	0.00022333
Cxcl10	chr5:92331840-92414627	5.41265	5e-05	0.00022333
Orm1	chr4:63344565-63348162	5.33307	5e-05	0.00022333
Ccl20	chr1:83116765-83119167	5.18574	5e-05	0.00022333
Ccl7	chr11:82045711-82047523	5.14859	5e-05	0.00022333
Slc26a4	chr12:31519818-31559969	5.10141	5e-05	0.00022333
Retnla	chr16:48842551-48844461	4.98384	5e-05	0.00022333
Sectm1b	chr11:121053422-121063569	4.72875	5e-05	0.00022333
Timp1	chrX:20848542-20920918	4.70241	5e-05	0.00022333
Tnfrsf9	chr4:150920154-150946102	4.5863	5e-05	0.00022333
Foxn4	chr5:114254163-114273761	4.57442	5e-05	0.00022333
Lcn2	chr2:32384636-32387739	4.56122	5e-05	0.00022333
Gm4841	chr18:60268300-60273267	4.45422	5e-05	0.00022333
Tgtp1	chr11:48985328-48992246	4.33214	5e-05	0.00022333
Shisa8	chr15:82206951-82212815	4.32191	5e-05	0.00022333
Sectm1a	chr11:121067402-121081139	4.29371	5e-05	0.00022333
Ccdc67	chr9:15559863-15641220	4.18684	5e-05	0.00022333
Mcidas	chr13:112993867-113000394	4.12047	5e-05	0.00022333
Serpina3m	chr12:104387163-104394257	4.11975	5e-05	0.00022333
Mt2	chr8:94172617-94173567	4.10663	5e-05	0.00022333
Ccna1	chr3:55045468-55055055	4.09662	5e-05	0.00022333
Mab21l3	chr3:101813075-101836223	3.9936	5e-05	0.00022333
Ccl8	chr11:82115184-82116799	3.93571	5e-05	0.00022333
Serpina3n	chr12:104406707-104414329	3.88176	5e-05	0.00022333
Ccno	chr13:112987801-112990778	3.87217	5e-05	0.00022333
Il1b	chr2:129364579-129375733	3.76746	5e-05	0.00022333
Steap4	chr5:7960471-7982213	3.76062	5e-05	0.00022333
Gpr84	chr15:103308234-103310438	3.75147	5e-05	0.00022333
Adamts4	chr1:171250421-171259922	3.71388	5e-05	0.00022333
Pgc	chr17:47726841-47734478	3.69441	5e-05	0.00022333
Clec4e	chr6:123281788-123289871	3.67685	5e-05	0.00022333
Fam26f	chr10:34126066-34127972	3.65985	5e-05	0.00022333
Cd14	chr18:36725063-36726815	3.65354	5e-05	0.00022333
Cfb	chr17:34856373-34862514	3.59776	5e-05	0.00022333
Adm	chr7:110627668-110629819	3.59503	5e-05	0.00022333
Gm5483	chr16:36184211-36188110	3.59098	5e-05	0.00022333
Gbp5	chr3:142496933-142522344	3.53279	5e-05	0.00022333
Il1r2	chr1:40076211-40125226	3.51335	5e-05	0.00022333
Wfdc17	chr11:83704055-83706269	3.476	5e-05	0.00022333
Cd177	chr7:24743982-24760311	3.46378	5e-05	0.00022333
Arsi	chr18:60912239-60917768	3.42023	5e-05	0.00022333
Gbp10	chr5:105215698-105239533	3.41982	5e-05	0.00022333
Ccl3	chr11:83647842-83649378	3.39963	5e-05	0.00022333
Ubd	chr17:37193891-37196101	3.36972	5e-05	0.00022333
4930415O20Rik	chr15:98571003-98589588	3.36097	5e-05	0.00022333
Nfil3	chr13:52967208-52981039	3.32974	5e-05	0.00022333
Ifng	chr10:118441046-118445892	3.32347	5e-05	0.00022333
Klk10	chr7:43781053-43785410	3.31148	5e-05	0.00022333
Ccl19	chr4:42754524-42756518	3.29544	5e-05	0.00022333
4930444F02Rik	chr10:18797298-18831930	3.28668	5e-05	0.00022333
Gbp6	chr5:105270701-105293699	3.22919	5e-05	0.00022333
Gbp11	chr5:105323025-105346476	3.17229	5e-05	0.00022333
Il1f9	chr2:24186475-24193567	3.15209	5e-05	0.00022333
Osm	chr11:4236784-4241026	3.14023	5e-05	0.00022333
Nags	chr11:102145512-102149528	3.11883	5e-05	0.00022333
Pigr	chr1:130826683-130852249	3.11599	5e-05	0.00022333
Npas2	chr1:39194271-39363240	3.11553	5e-05	0.00022333
Mefv	chr16:3707214-3718124	3.11443	5e-05	0.00022333
Itih4	chr14:30886475-30901986	3.08459	5e-05	0.00022333
Rgs16	chr1:153740352-153745468	3.07581	5e-05	0.00022333
Ly6i	chr15:74979811-74983430	3.07177	5e-05	0.00022333
Gm12250	chr11:58183842-58190198	3.05353	5e-05	0.00022333
Agr2	chr12:35992924-36004081	3.04888	5e-05	0.00022333
Hpx	chr7:105591610-105600116	3.04781	5e-05	0.00022333
Cldn2	chrX:139800807-139811388	3.04289	5e-05	0.00022333
Igtp	chr11:58199555-58207592	3.04165	5e-05	0.00022333
Clec4d	chr6:123262106-123275268	3.03966	5e-05	0.00022333
Ccl4	chr11:83662583-83664683	3.0161	5e-05	0.00022333
Morn5	chr2:36049472-36079709	2.96508	5e-05	0.00022333
Iigp1	chr18:60376028-60392629	2.96099	5e-05	0.00022333
Apol6	chr15:77015486-77057108	2.95086	5e-05	0.00022333
Tnf	chr17:35199366-35202007	2.93998	5e-05	0.00022333
Serpina3i	chr12:104263121-104269365	2.93971	5e-05	0.00022333
Vnn3	chr10:23851461-23869843	2.93308	5e-05	0.00022333
Chl1	chr6:103510875-103733035	2.92184	5e-05	0.00022333
AA467197	chr2:122637886-122641076	2.9097	5e-05	0.00022333
Il1rn	chr2:24336859-24351491	2.90397	5e-05	0.00022333
Muc5ac	chr7:141789010-141819135	2.90146	5e-05	0.00022333
Serpina3h	chr12:104247895-104254405	2.90068	5e-05	0.00022333
Slc7a11	chr3:50364935-50443613	2.87639	5e-05	0.00022333
Ptx3	chr3:66053557-66296837	2.87441	5e-05	0.00022333
F830016B08Rik	chr18:60293379-60303016	2.86043	5e-05	0.00022333
S100a8	chr3:90669070-90670034	2.83568	5e-05	0.00022333
4930444P10Rik	chr1:16065978-16093325	2.81986	5e-05	0.00022333
Tnfaip6	chr2:52038112-52056681	2.81206	5e-05	0.00022333
Wfdc3	chr2:164731225-164743267	2.81034	5e-05	0.00022333
Cyp7b1	chr3:18071949-18243338	2.80121	5e-05	0.00022333
Ppp1r14d	chr2:119218118-119229865	2.797	5e-05	0.00022333
Ccl12	chr11:82101844-82103399	2.79395	5e-05	0.00022333
Slpi	chr2:164354069-164356507	2.79374	5e-05	0.00022333
Stil	chr4:115000117-115043198	2.77292	5e-05	0.00022333
Reg3g	chr6:78466267-78468874	2.77173	5e-05	0.00022333
Zbp1	chr2:173206611-173218922	2.76895	5e-05	0.00022333
Gm10872	chr15:76266786-76292572	2.76404	5e-05	0.00022333
Slamf8	chr1:172581376-172590568	2.74861	5e-05	0.00022333
Trem1	chr17:48232738-48246924	2.74169	5e-05	0.00022333
Inhba	chr13:16014474-16027211	2.71771	5e-05	0.00022333
Slc13a2	chr11:78394484-78422185	2.71273	5e-05	0.00022333
Hspa1b	chr17:34956428-34959238	2.70995	5e-05	0.00022333
Slfn4	chr11:83175185-83190216	2.70842	5e-05	0.00022333
Olfm4	chr14:80000301-80021930	2.69012	5e-05	0.00022333
Cxcr2	chr1:74153993-74161246	2.6898	5e-05	0.00022333
Aunip	chr4:134510998-134523922	2.68932	5e-05	0.00022333
Nlrp3	chr11:59542685-59566956	2.67737	5e-05	0.00022333
Gm4951	chr18:60212076-60247820	2.67063	5e-05	0.00022333
Soat2	chr15:102150574-102163436	2.6706	5e-05	0.00022333
Tgtp2	chr11:49037659-49135387	2.66651	5e-05	0.00022333
Steap1	chr5:5736321-5749317	2.65687	5e-05	0.00022333
Gbp2b	chr3:142594846-142619176	2.63307	5e-05	0.00022333
Proz	chr8:13060907-13075006	2.6257	5e-05	0.00022333
Ifi202b	chr1:173962568-173982844	2.61244	5e-05	0.00022333
Ybx2	chr11:69935898-69941599	2.60045	5e-05	0.00022333
Tdo2	chr3:81958413-81975728	2.60015	5e-05	0.00022333
Serpina3f	chr12:104214543-104241934	2.59529	5e-05	0.00022333
Vnn1	chr10:23894687-23905343	2.58873	5e-05	0.00022333
S100a9	chr3:90692629-90695721	2.56481	5e-05	0.00022333
Lrg1	chr17:56119677-56121946	2.56044	5e-05	0.00022333
Oit1	chr14:8348947-8378763	2.55818	5e-05	0.00022333
Bdkrb1	chr12:105604090-105605428	2.54746	5e-05	0.00022333
Stfa2l1	chr16:36156810-36161948	2.54615	5e-05	0.00022333
Mmp3	chr9:7445821-7455974	2.53896	5e-05	0.00022333
Ido1	chr8:24584132-24596952	2.53161	5e-05	0.00022333
Cp	chr3:19957053-20035310	2.52954	5e-05	0.00022333
1700066B19Rik	chr18:35726988-35730869	2.5229	5e-05	0.00022333
Sycp2	chr2:178345295-178407658	2.5217	5e-05	0.00022333
Kif2c	chr4:117159632-117182624	2.51717	5e-05	0.00022333
Itih1	chr14:30929179-30943289	2.50029	5e-05	0.00022333
Tmc5	chr7:118597296-118675085	2.48734	5e-05	0.00022333
Tnfaip2	chr12:111442660-111455018	2.4818	5e-05	0.00022333
Slco1a5	chr6:142234226-142322981	2.48039	5e-05	0.00022333
D17H6S56E-5	chr17:34996723-35000746	2.48032	5e-05	0.00022333
Ccnb1	chr13:100778738-100786486	2.48026	5e-05	0.00022333
Aurka	chr2:172356189-172370570	2.47216	5e-05	0.00022333
Cxcl17	chr7:25376818-25566417	2.46204	5e-05	0.00022333
Nxpe5	chr5:138225903-138251875	2.45885	5e-05	0.00022333
Cd274	chr19:29367437-29388094	2.4524	5e-05	0.00022333
Asprv1	chr6:86628173-86629704	2.44577	5e-05	0.00022333
Itih2	chr2:10094590-10130683	2.43686	5e-05	0.00022333
Cdk1	chr10:69336634-69352912	2.4164	5e-05	0.00022333
Ccr1	chr9:123962125-123968692	2.41405	5e-05	0.00022333
BC030867	chr11:102248881-102265183	2.41134	5e-05	0.00022333
Cdkn3	chr14:46760540-46771525	2.40752	5e-05	0.00022333
Tgm1	chr14:55700008-55713492	2.40672	5e-05	0.00022333
Tmem8c	chr2:27061635-27072161	2.39285	5e-05	0.00022333
Gpr88	chr3:116249653-116253484	2.37069	5e-05	0.00022333
Ffar2	chr7:30818356-30823775	2.35682	5e-05	0.00022333
Arg2	chr12:79130787-79172458	2.35246	5e-05	0.00022333
Cyp1b1	chr17:79706952-79715041	2.34891	5e-05	0.00022333
Chrna7	chr7:63098691-63212526	2.34716	5e-05	0.00022333
Hspa1a	chr17:34969358-34972156	2.34702	5e-05	0.00022333
1700003E16Rik	chr6:83156403-83162975	2.34605	5e-05	0.00022333
Ccdc18	chr5:108132913-108232949	2.33094	5e-05	0.00022333
Ccdc87	chr19:4839365-4842528	2.32905	5e-05	0.00022333
Wfdc21	chr11:83746939-83752646	2.32624	5e-05	0.00022333
Aif1	chr17:35170991-35176001	2.32288	5e-05	0.00022333
Irgm2	chr11:58214976-58222783	2.32211	5e-05	0.00022333
Serpina10	chr12:103616674-103631444	2.30955	5e-05	0.00022333
Arg1	chr10:24915206-24927470	2.30318	5e-05	0.00022333
Ms4a6d	chr19:11586605-11604804	2.30192	5e-05	0.00022333
Noxa1	chr2:25080322-25095205	2.30181	5e-05	0.00022333
Nr4a3	chr4:48045304-48086446	2.29471	5e-05	0.00022333
Noxo1	chr17:24696233-24700529	2.29337	5e-05	0.00022333
Socs3	chr11:117966086-117969366	2.29199	5e-05	0.00022333
Slc5a9	chr4:111875376-111902796	2.29117	5e-05	0.00022333
Cep55	chr19:38055024-38074425	2.29051	5e-05	0.00022333
Gm12185	chr11:48904655-48927182	2.28986	5e-05	0.00022333
Lrrc23	chr6:124769868-124779727	2.28649	5e-05	0.00022333
Syt12	chr19:4425456-4477143	2.27509	5e-05	0.00022333
Ch25h	chr19:34473783-34475135	2.26894	5e-05	0.00022333
Mmp8	chr9:7558428-7568486	2.25671	5e-05	0.00022333
E2f7	chr10:110745464-110787384	2.25309	5e-05	0.00022333
Irgm1	chr11:48865248-48871346	2.25308	5e-05	0.00022333
Batf2	chr19:6164457-6172475	2.25292	5e-05	0.00022333
Tnfsf14	chr17:57189473-57194181	2.24134	5e-05	0.00022333
Tmem54	chr4:129105529-129121925	2.2383	5e-05	0.00022333
Spag5	chr11:78301590-78322454	2.2315	5e-05	0.00022333
Cebpd	chr16:15887285-16146851	2.22903	5e-05	0.00022333
Ccr5	chr9:124121542-124127183	2.22305	5e-05	0.00022333
Necab2	chr8:119446718-119472635	2.21692	5e-05	0.00022333
Clec5a	chr6:40529090-40910666	2.20884	5e-05	0.00022333
Pbx4	chr8:69832703-69872292	2.19955	5e-05	0.00022333
Ckap2l	chr2:129268209-129297212	2.19846	5e-05	0.00022333
Hcar2	chr5:123863569-123865516	2.19497	5e-05	0.00022333
Hrh2	chr13:54192128-54222432	2.17855	5e-05	0.00022333
Ifit1bl1	chr19:34592887-34601968	2.17339	5e-05	0.00022333
Tnip3	chr6:65590397-65634040	2.1712	5e-05	0.00022333
Meig1	chr2:3409042-3422648	2.17107	5e-05	0.00022333
Bcl3	chr7:19808461-19822755	2.17012	5e-05	0.00022333
Has3	chr8:106870241-106882902	2.16452	5e-05	0.00022333
C3	chr17:57203966-57228136	2.1644	5e-05	0.00022333
Oas3	chr5:120753097-120777659	2.15604	5e-05	0.00022333
Chil1	chr1:134182403-134190031	2.15558	5e-05	0.00022333
Pbk	chr14:65805910-65817822	2.15435	5e-05	0.00022333
Csf3r	chr4:126024658-126044975	2.15351	5e-05	0.00022333
Ifi47	chr11:49037659-49135387	2.13547	5e-05	0.00022333
Melk	chr4:44300916-44364675	2.13083	5e-05	0.00022333
Lilr4b	chr10:51480611-51486329	2.12	5e-05	0.00022333
Fam64a	chr11:72042501-72047370	2.11448	5e-05	0.00022333
Gbp4	chr5:105115766-105139586	2.11216	5e-05	0.00022333
Msr1	chr8:39467447-40227787	2.10788	5e-05	0.00022333
Gbp2	chr3:142620662-142638008	2.09692	5e-05	0.00022333
Hyls1	chr9:35559465-35570069	2.09275	5e-05	0.00022333
Cenpm	chr15:82233775-82244747	2.0885	5e-05	0.00022333
Lrrc46	chr11:97034601-97041369	2.08838	5e-05	0.00022333
Xcl1	chr1:164931647-164935510	2.07394	5e-05	0.00022333
Nlrc5	chr8:94472762-94527272	2.07239	5e-05	0.00022333
Foxj1	chr11:116330703-116335354	2.07161	5e-05	0.00022333
Top2a	chr11:98992946-99024189	2.06991	5e-05	0.00022333
Efcab11	chr12:99717530-99883442	2.06793	5e-05	0.00022333
Ect2	chr3:27097221-27153878	2.05777	5e-05	0.00022333
Ptafr	chr4:132564066-132580866	2.05528	5e-05	0.00022333
Nuf2	chr1:169497933-169531464	2.05492	5e-05	0.00022333
Ifi44l	chr3:151758736-151762891	2.04359	5e-05	0.00022333
Cdca8	chr4:124918464-124936917	2.0431	5e-05	0.00022333
Ccl17	chr8:94810452-94812036	2.0426	5e-05	0.00022333
Pglyrp1	chr7:18884689-18890438	2.03791	5e-05	0.00022333
Kif24	chr4:41390747-41464848	2.03689	5e-05	0.00022333
Syt8	chr7:142434976-142440396	2.03641	5e-05	0.00022333
Mmp25	chr17:23629457-23645269	2.02671	5e-05	0.00022333
Selp	chr1:164115263-164220277	2.02602	5e-05	0.00022333
Nlrp12	chr7:3221509-3249740	2.02485	5e-05	0.00022333
Gtse1	chr15:85859706-85876573	2.02101	5e-05	0.00022333
Slfn9	chr11:82980302-82991830	2.01312	5e-05	0.00022333
Ltf	chr9:111019291-111042766	2.00777	5e-05	0.00022333
Dlgap5	chr14:47387778-47418407	2.0041	5e-05	0.00022333
Ube2c	chr2:164769928-164772902	2.00172	5e-05	0.00022333
Gpr141	chr13:19749681-19824257	1.99894	5e-05	0.00022333
Muc4	chr16:32735885-32797435	1.9979	5e-05	0.00022333
Serpina3g	chr12:104214543-104241934	1.99374	5e-05	0.00022333
A530064D06Rik	chr17:48151895-48167257	1.99299	5e-05	0.00022333
Cdca5	chr19:6085096-6091773	1.99088	5e-05	0.00022333
Gbp3	chr3:142560051-142573212	1.97806	5e-05	0.00022333
Cdkn1a	chr17:29090985-29100722	1.97533	5e-05	0.00022333
Ska3	chr14:57806560-57826163	1.97258	5e-05	0.00022333
Ifitm1	chr7:140967428-140969827	1.96629	5e-05	0.00022333
Mt1	chr8:94179088-94180327	1.96134	5e-05	0.00022333
Mthfd2	chr6:83305703-83317604	1.9602	5e-05	0.00022333
Nek2	chr1:191821472-191833049	1.95144	5e-05	0.00022333
1700001L19Rik	chr13:68597438-68614231	1.94845	5e-05	0.00022333
Arntl	chr7:113207464-113314126	1.94568	5e-05	0.00022333
C3ar1	chr6:122847139-122856157	1.94484	5e-05	0.00022333
Angptl4	chr17:33774899-33781575	1.94218	5e-05	0.00022333
Atf3	chr1:191170296-191183333	1.93873	5e-05	0.00022333
Birc5	chr11:117849236-117855743	1.93663	5e-05	0.00022333
Fermt1	chr2:132904178-132946036	1.92611	5e-05	0.00022333
Klhdc9	chr1:171358448-171360798	1.92339	5e-05	0.00022333
Katnal2	chr18:76993199-77047296	1.9224	5e-05	0.00022333
Plk1	chr7:122159436-122169875	1.91761	5e-05	0.00022333
Esco2	chr14:65819026-65833969	1.91255	5e-05	0.00022333
Oasl1	chr5:114923239-114937911	1.90664	5e-05	0.00022333
Siglece	chr7:43651069-43660161	1.90076	5e-05	0.00022333
Thbs1	chr2:118111921-118127133	1.89275	5e-05	0.00022333
Draxin	chr4:148098436-148130698	1.89198	5e-05	0.00022333
Ccnb2	chr9:70407688-70421554	1.89041	5e-05	0.00022333
Casp4	chr9:5308848-5336791	1.88752	5e-05	0.00022333
Cd300lf	chr11:115091430-115162240	1.88611	5e-05	0.00022333
Cdca2	chr14:67676353-67715841	1.88205	5e-05	0.00022333
Tap1	chr17:34187555-34197225	1.87708	5e-05	0.00022333
Muc5b	chr7:141839071-141873085	1.87695	5e-05	0.00022333
Has1	chr17:17843325-17855188	1.87409	5e-05	0.00022333
Oas2	chr5:120730332-120749848	1.8731	5e-05	0.00022333
Prc1	chr7:80294450-80316259	1.86756	5e-05	0.00022333
Stat1	chr1:52119437-52161865	1.86656	5e-05	0.00022333
AU040972	chr11:79339891-79581609	1.86245	5e-05	0.00022333
Iqgap3	chr3:88082050-88121048	1.86087	5e-05	0.00022333
Mmp12	chr9:7347373-7360461	1.85809	5e-05	0.00022333
Apol10b	chr15:77584157-77596125	1.8567	5e-05	0.00022333
Kif20a	chr18:34598614-34651736	1.85319	5e-05	0.00022333
Tpx2	chr2:152847963-152895321	1.85083	5e-05	0.00022333
Csf2	chr11:54247269-54249899	1.84464	5e-05	0.00022333
Cdca3	chr6:124830175-124833701	1.84108	5e-05	0.00022333
Mfsd2a	chr4:122946850-122961188	1.83961	5e-05	0.00022333
Fcgr2b	chr1:170960558-170976071	1.83847	5e-05	0.00022333
Plac8	chr5:100553732-100572205	1.83693	5e-05	0.00022333
Fcgr1	chr3:96282908-96293969	1.83684	5e-05	0.00022333
Zc3h12a	chr4:125118413-125127881	1.83404	5e-05	0.00022333
AW112010	chr19:11047611-11050566	1.82741	5e-05	0.00022333
Cd33	chr7:43527455-43533171	1.82704	5e-05	0.00022333
Ms4a7	chr19:11321038-11336146	1.82413	5e-05	0.00022333
Hal	chr10:93488767-93516743	1.82322	5e-05	0.00022333
Hmmr	chr11:40701387-40733437	1.82257	5e-05	0.00022333
Cd80	chr16:38458932-38486932	1.81349	5e-05	0.00022333
Sfrp1	chr8:23411501-23449632	1.81101	5e-05	0.00022333
3930402G23Rik	chr8:10924426-10928457	1.81029	5e-05	0.00022333
Ccdc151	chr9:21989870-22002634	1.81022	5e-05	0.00022333
Emilin2	chr17:71252175-71310965	1.80946	5e-05	0.00022333
Vcan	chr13:89655309-89742512	1.8085	5e-05	0.00022333
Nnmt	chr9:48591889-48605077	1.80734	5e-05	0.00022333
Dmkn	chr7:30763755-30781066	1.80724	5e-05	0.00022333
Mtl5	chr19:3388856-3407823	1.80598	5e-05	0.00022333
Lilrb4a	chr10:51490897-51496611	1.80432	5e-05	0.00022333
Igf1	chr10:87859055-87937047	1.80417	5e-05	0.00022333
Il18bp	chr7:102015076-102018155	1.8039	5e-05	0.00022333
Rsad2	chr12:26442742-26456452	1.79607	5e-05	0.00022333
Knstrn	chr2:118814002-118836212	1.79575	5e-05	0.00022333
Spc25	chr2:69193894-69206213	1.79266	5e-05	0.00022333
Kif18b	chr11:102905518-102925124	1.7924	5e-05	0.00022333
Bub1b	chr2:118598210-118641592	1.79052	5e-05	0.00022333
Dclk1	chr3:55242525-55539068	1.7872	5e-05	0.00022333
Isg15	chr4:156199423-156200818	1.78031	5e-05	0.00022333
Nod2	chr8:88647346-88688474	1.77754	5e-05	0.00022333
Csf2rb	chr15:78325989-78351001	1.77187	5e-05	0.00022333
Aurkb	chr11:69045642-69051662	1.77094	5e-05	0.00022333
Micall2	chr5:139706692-139736333	1.7683	5e-05	0.00022333
Sirpb1b	chr3:15495753-15575065	1.7677	5e-05	0.00022333
Tff2	chr17:31141061-31144282	1.76695	5e-05	0.00022333
Gbp7	chr3:142530335-142550151	1.76557	5e-05	0.00022333
Mtfr2	chr10:20347818-20361669	1.76546	5e-05	0.00022333
Socs1	chr16:10783808-10785536	1.7643	5e-05	0.00022333
Ms4a6c	chr19:11469367-11482196	1.76408	5e-05	0.00022333
Ciita	chr16:10480071-10527640	1.76133	5e-05	0.00022333
Gjb3	chr4:127325234-127330836	1.75495	5e-05	0.00022333
Il33	chr19:29925113-29960715	1.75211	5e-05	0.00022333
Ifi205	chr1:174011997-174031755	1.74872	5e-05	0.00022333
Kif22	chr7:127027730-127042420	1.7456	5e-05	0.00022333
Pidd1	chr7:141438514-141443355	1.73612	5e-05	0.00022333
Sgol1	chr17:53674786-53689315	1.73547	5e-05	0.00022333
Slc39a14	chr14:70303466-70351424	1.73387	5e-05	0.00022333
Tjp3	chr10:81268171-81291581	1.73361	5e-05	0.00022333
Fignl1	chr11:11800287-11808962	1.73307	5e-05	0.00022333
Gm15987	chr6:128934380-128984707	1.73296	5e-05	0.00022333
Casc5	chr2:119047118-119104121	1.72848	5e-05	0.00022333
Hp	chr8:109575127-109579172	1.72686	5e-05	0.00022333
Klra17	chr6:129831153-129876672	1.72521	5e-05	0.00022333
Ropn1l	chr15:31441209-31453689	1.7229	5e-05	0.00022333
Klhl32	chr4:24617272-24851086	1.72079	5e-05	0.00022333
Slc6a20a	chr9:123636906-123678832	1.71571	5e-05	0.00022333
Vtcn1	chr3:100825458-100896922	1.71492	5e-05	0.00022333
Adgrg5	chr8:94923693-94943290	1.70788	5e-05	0.00022333
Ccne1	chr7:38097983-38107490	1.70727	5e-05	0.00022333
Cenpe	chr3:135212562-135273540	1.70657	5e-05	0.00022333
Pim1	chr17:29491044-29495459	1.70504	5e-05	0.00022333
Rgs1	chr1:144244668-144249104	1.70334	5e-05	0.00022333
Dhrs9	chr2:69380461-69403086	1.70322	5e-05	0.00022333
E2f8	chr7:48866428-48881041	1.69951	5e-05	0.00022333
9330175E14Rik	chr8:94433126-94435103	1.69773	5e-05	0.00022333
Ercc6l	chrX:102142819-102157091	1.69734	5e-05	0.00022333
Bpifb1	chr2:154190817-154220343	1.69195	5e-05	0.00022333
Ndc80	chr17:71496099-71526857	1.69065	5e-05	0.00022333
Cenpi	chrX:134308083-134363104	1.69049	5e-05	0.00022333
Coro2a	chr4:46536936-46601929	1.68752	5e-05	0.00022333
Cenpf	chr1:189640613-189688086	1.68606	5e-05	0.00022333
Fam83d	chr2:158768098-158786637	1.68313	5e-05	0.00022333
Sgol2a	chr1:57985339-58026277	1.6831	5e-05	0.00022333
Tnfaip3	chr10:19000909-19015410	1.67973	5e-05	0.00022333
Asf1b	chr8:83955693-83970195	1.6796	5e-05	0.00022333
Arid5a	chr1:36307732-36324029	1.67958	5e-05	0.00022333
Plch1	chr3:63696233-63850991	1.67916	5e-05	0.00022333
Zmynd10	chr9:107547309-107551319	1.67854	5e-05	0.00022333
C1qb	chr4:136880144-136886177	1.67688	5e-05	0.00022333
Nfkbie	chr17:45555699-45563168	1.6737	5e-05	0.00022333
Anln	chr9:22055459-22389206	1.67284	5e-05	0.00022333
Fcgr4	chr1:171018925-171029761	1.67067	5e-05	0.00022333
Rad54b	chr4:11558919-11615808	1.67049	5e-05	0.00022333
Cdc25c	chr18:34732994-34751533	1.67042	5e-05	0.00022333
Diap3	chr14:86656322-87141114	1.67019	5e-05	0.00022333
Kntc1	chr5:123749725-123821593	1.66755	5e-05	0.00022333
Adam8	chr7:139978931-139992562	1.66656	5e-05	0.00022333
Cks1b	chr3:89415471-89418291	1.66334	5e-05	0.00022333
Ms4a4c	chr19:11407660-11427246	1.65978	5e-05	0.00022333
Ckap2	chr8:22168151-22185819	1.65435	5e-05	0.00022333
Apol9a	chr15:77403788-77411080	1.65314	5e-05	0.00022333
Fbp1	chr13:62864752-62888282	1.65286	5e-05	0.00022333
Ltb4r1	chr14:55765961-55768492	1.65203	5e-05	0.00022333
Ccna2	chr3:36552605-36571996	1.64886	5e-05	0.00022333
Slc5a1	chr5:33104218-33162699	1.64441	5e-05	0.00022333
Scd1	chr19:44394449-44407709	1.64349	5e-05	0.00022333
Tnfrsf23	chr7:143665806-143685875	1.64328	5e-05	0.00022333
Clmp	chr9:40685963-40784046	1.64279	5e-05	0.00022333
Ccnf	chr17:24223231-24251409	1.64196	5e-05	0.00022333
Gbp8	chr5:105014152-105053561	1.63736	5e-05	0.00022333
Nptx1	chr11:119538718-119547820	1.63621	5e-05	0.00022333
Itga7	chr10:128933812-128960988	1.63503	5e-05	0.00022333
Lox	chr18:52516059-52529867	1.63076	5e-05	0.00022333
Troap	chr15:99074972-99083409	1.62819	5e-05	0.00022333
Parpbp	chr10:88091071-88146941	1.62616	5e-05	0.00022333
Aoc1	chr6:48895254-48909187	1.62401	5e-05	0.00022333
Mki67	chr7:135689787-135716379	1.62252	5e-05	0.00022333
Tekt4	chr17:25471589-25476594	1.61786	5e-05	0.00022333
Brca1	chr11:101488763-101551955	1.61728	5e-05	0.00022333
Ctps	chr4:120539867-120570276	1.61701	5e-05	0.00022333
Clec10a	chr11:70166622-70170836	1.61489	5e-05	0.00022333
Nfkbiz	chr16:55811376-55838641	1.60841	5e-05	0.00022333
LOC100038947	chr3:15795146-15848487	1.60756	5e-05	0.00022333
B430306N03Rik	chr17:48316161-48326511	1.60651	5e-05	0.00022333
Rad51	chr2:119112816-119136070	1.60625	5e-05	0.00022333
Sftpd	chr14:41172211-41185198	1.60578	5e-05	0.00022333
Basp1	chr15:25363276-25413764	1.6045	5e-05	0.00022333
Kif11	chr19:37376402-37421859	1.60181	5e-05	0.00022333
Dtl	chr1:191537355-191575544	1.60166	5e-05	0.00022333
Gpx2	chr12:76792334-76795554	1.59351	5e-05	0.00022333
Plk4	chr3:40799950-40816883	1.59317	5e-05	0.00022333
Trem3	chr17:48247728-48258847	1.59264	5e-05	0.00022333
Efhc2	chrX:17132048-17319368	1.58932	5e-05	0.00022333
Klk13	chr7:43712566-43726758	1.58882	5e-05	0.00022333
4930427A07Rik	chr12:113156420-113165458	1.58806	5e-05	0.00022333
Slc2a6	chr2:27021364-27027998	1.58726	5e-05	0.00022333
C1rb	chr6:124570429-124581044	1.58246	5e-05	0.00022333
Nwd1	chr8:72646710-72714748	1.57978	5e-05	0.00022333
Myb	chr10:21124929-21160984	1.57702	5e-05	0.00022333
Aspm	chr1:139454772-139494088	1.57572	5e-05	0.00022333
Lrrc25	chr8:70616843-70620850	1.57476	5e-05	0.00022333
Rhpn1	chr15:75704287-75714419	1.5745	5e-05	0.00022333
Tk1	chr11:117815518-117839908	1.57333	5e-05	0.00022333
Ttk	chr9:83834688-83872390	1.57333	5e-05	0.00022333
E330011O21Rik	chr16:78250862-78255454	1.57155	5e-05	0.00022333
Acsm1	chr7:119617827-119662515	1.56664	5e-05	0.00022333
Shcbp1	chr8:4735979-4779534	1.56322	5e-05	0.00022333
Nphp4	chr4:152478141-152563184	1.56202	5e-05	0.00022333
Sptlc3	chr2:139493919-139637674	1.56198	5e-05	0.00022333
Asgr2	chr11:70092643-70106186	1.55764	5e-05	0.00022333
Rsph1	chr17:31255019-31277356	1.55253	5e-05	0.00022333
C1ra	chr6:124512620-124523440	1.55125	5e-05	0.00022333
Rrm2	chr12:24708253-24714146	1.54558	5e-05	0.00022333
Dnaaf1	chr8:119575234-119605240	1.54554	5e-05	0.00022333
Marcksl1	chr4:129513580-129515981	1.54551	5e-05	0.00022333
Zwilch	chr9:64117146-64172931	1.54229	5e-05	0.00022333
Mxd1	chr6:86647044-86669159	1.54198	5e-05	0.00022333
1700016K19Rik	chr11:75999911-76003569	1.53976	5e-05	0.00022333
Prr16	chr18:51117897-51304641	1.53699	5e-05	0.00022333
Ctrl	chr8:105931993-105933862	1.53631	5e-05	0.00022333
Car13	chr3:14641726-14663002	1.53466	5e-05	0.00022333
Ccdc96	chr5:36484587-36488171	1.53207	5e-05	0.00022333
Serpinb2	chr1:107511422-107525600	1.53082	5e-05	0.00022333
Mis18bp1	chr12:65132734-65172580	1.52921	5e-05	0.00022333
Gmnc	chr16:26957234-26991652	1.52231	5e-05	0.00022333
Igsf6	chr7:121034444-121076835	1.52065	5e-05	0.00022333
Kif14	chr1:136467847-136530819	1.5144	5e-05	0.00022333
Mmp9	chr2:164948218-164955849	1.5129	5e-05	0.00022333
Dcdc2a	chr13:25056003-25210706	1.50875	5e-05	0.00022333
Rasl11a	chr5:146845070-146847726	1.50757	5e-05	0.00022333
C1qc	chr4:136889801-136892914	1.50606	5e-05	0.00022333
Gm5150	chr3:15948069-16006332	1.50413	5e-05	0.00022333
Mcoln2	chr3:146149832-146195512	1.5039	5e-05	0.00022333
Ube2t	chr1:134962564-134974179	1.50354	5e-05	0.00022333
Pim2	chrX:7878305-7883432	1.50119	5e-05	0.00022333
Tmem173	chr18:35733677-35740554	1.4994	5e-05	0.00022333
Kifc1	chr17:33875665-33890633	1.48429	5e-05	0.00022333
Ifi204	chr1:173747293-173766919	1.48306	5e-05	0.00022333
Cnr1	chr4:33924631-33948831	1.48207	5e-05	0.00022333
Ccl9	chr11:83572916-83578636	1.48171	5e-05	0.00022333
Uhrf1	chr17:56303336-56323486	1.48005	5e-05	0.00022333
Hsph1	chr5:149616844-149636315	1.47911	5e-05	0.00022333
Arhgap11a	chr2:113831491-113848661	1.47446	5e-05	0.00022333
Rhov	chr2:119269200-119271226	1.47191	5e-05	0.00022333
Tmem107	chr11:69070808-69073293	1.47155	5e-05	0.00022333
Glipr2	chr4:43957701-43979118	1.47106	5e-05	0.00022333
Csf2rb2	chr15:78282507-78305721	1.46785	5e-05	0.00022333
Gm5431	chr11:48887421-48902152	1.46639	5e-05	0.00022333
Snx20	chr8:88626827-88636128	1.46543	5e-05	0.00022333
Ifi44	chr3:151730922-151749959	1.46531	5e-05	0.00022333
Bub1	chr2:127800199-127831859	1.46431	5e-05	0.00022333
Tekt1	chr11:72344716-72362442	1.4639	5e-05	0.00022333
Spon2	chr5:33213517-33218238	1.46144	5e-05	0.00022333
Sdf2l1	chr16:17130137-17132383	1.46079	5e-05	0.00022333
Creb3l1	chr2:91982327-92024170	1.45999	5e-05	0.00022333
Pgf	chr12:85166638-85177313	1.45933	5e-05	0.00022333
Eldr	chr11:16934708-16951282	1.45835	5e-05	0.00022333
Pdcd1	chr1:94038304-94052553	1.45516	5e-05	0.00022333
S100a4	chr3:90603769-90606045	1.45446	5e-05	0.00022333
Pih1h3b	chrX:140062878-140106797	1.45445	5e-05	0.00022333
Gas2l3	chr10:89408822-89443967	1.45403	5e-05	0.00022333
Fcer1g	chr1:171229571-171234349	1.45387	5e-05	0.00022333
Poc1a	chr9:106281060-106349891	1.4537	5e-05	0.00022333
Tlr13	chrX:106143274-106160493	1.45279	5e-05	0.00022333
Maff	chr15:79346620-79359076	1.45161	5e-05	0.00022333
5730559C18Rik	chr1:136213521-136234280	1.45009	5e-05	0.00022333
Lrrc34	chr3:30624266-30672431	1.44863	5e-05	0.00022333
Gclc	chr9:77754534-77794489	1.44852	5e-05	0.00022333
H2afx	chr9:44334714-44336073	1.44823	5e-05	0.00022333
Gdf5	chr2:155941024-155945364	1.44819	5e-05	0.00022333
Clu	chr14:65968482-65981545	1.44795	5e-05	0.00022333
Ugt1a7c	chr1:88055410-88220002	1.44736	5e-05	0.00022333
Cfap45	chr1:172521129-172550806	1.44489	5e-05	0.00022333
Gpr35	chr1:92973118-92986391	1.44484	5e-05	0.00022333
Nusap1	chr2:119609531-119650160	1.44342	5e-05	0.00022333
Tifa	chr3:127789912-127798389	1.44071	5e-05	0.00022333
Enkd1	chr8:105703651-105708168	1.43898	5e-05	0.00022333
Spdl1	chr11:34809184-34833641	1.43537	5e-05	0.00022333
Areg	chr5:91139614-91148432	1.43231	5e-05	0.00022333
Spc24	chr9:21755441-21760286	1.43191	5e-05	0.00022333
Slfn1	chr11:83116844-83122659	1.4318	5e-05	0.00022333
Mcm10	chr2:4990723-5012791	1.43125	5e-05	0.00022333
Pttg1	chr11:43420247-43426248	1.43067	5e-05	0.00022333
Isyna1	chr8:70594480-70597290	1.42914	5e-05	0.00022333
Lmnb1	chr18:56707812-56753424	1.42826	5e-05	0.00022333
Slc16a3	chr11:120948483-120959000	1.42787	5e-05	0.00022333
Racgap1	chr15:99620495-99651656	1.4254	5e-05	0.00022333
AI607873	chr1:173723427-173741809	1.42397	5e-05	0.00022333
Slc11a1	chr1:74375202-74386051	1.42195	5e-05	0.00022333
Mycl	chr4:122995930-123002480	1.42062	5e-05	0.00022333
Kif23	chr9:61917277-61946799	1.4196	5e-05	0.00022333
Ccdc103	chr11:102881243-102886731	1.41821	5e-05	0.00022333
C5ar1	chr7:16246742-16259540	1.41789	5e-05	0.00022333
C1qa	chr4:136895915-136898844	1.41666	5e-05	0.00022333
Dnajb13	chr7:100503019-100514815	1.41646	5e-05	0.00022333
Styxl1	chr5:135747219-135778385	1.41264	5e-05	0.00022333
Kif4	chrX:100626064-100727271	1.4112	5e-05	0.00022333
Rtn4rl2	chr2:84871945-84886692	1.4086	5e-05	0.00022333
Snx10	chr6:51523902-51590670	1.4071	5e-05	0.00022333
Dynlrb2	chr8:116505014-116515915	1.40647	5e-05	0.00022333
Lgi2	chr5:52537863-52566280	1.40151	5e-05	0.00022333
Cfi	chr3:129836738-129875328	1.40026	5e-05	0.00022333
Irf7	chr7:141263182-141266424	1.3998	5e-05	0.00022333
Pif1	chr9:65587204-65595962	1.39708	5e-05	0.00022333
Kif15	chr9:122951080-123018733	1.39401	5e-05	0.00022333
Ccr2	chr9:124102182-124109140	1.39145	5e-05	0.00022333
Ifi27l2a	chr12:103433872-103443680	1.39047	5e-05	0.00022333
Il18rap	chr1:40515361-40551705	1.38703	5e-05	0.00022333
Mapk13	chr17:28769316-28778704	1.38492	5e-05	0.00022333
Fosl2	chr5:32136471-32157839	1.38461	5e-05	0.00022333
Ppa1	chr10:61648620-61674165	1.38402	5e-05	0.00022333
Prr29	chr11:106374825-106377114	1.38295	5e-05	0.00022333
Ncf4	chr15:78244810-78262580	1.3827	5e-05	0.00022333
Junb	chr8:84976908-84978748	1.38215	5e-05	0.00022333
Sod2	chr17:13007838-13018119	1.38031	5e-05	0.00022333
Ttc22	chr4:106622448-106640187	1.37798	5e-05	0.00022333
Gjb1	chrX:101376375-101385629	1.3752	5e-05	0.00022333
Mastl	chr2:23116543-23156024	1.37124	5e-05	0.00022333
Ptgs1	chr2:36230425-36252271	1.37053	5e-05	0.00022333
Oas1g	chr5:120876141-120887613	1.3673	5e-05	0.00022333
6820408C15Rik	chr2:152415586-152444330	1.36711	5e-05	0.00022333
Ribc1	chrX:152004583-152016295	1.36515	5e-05	0.00022333
Oas1a	chr5:120896256-120907525	1.36485	5e-05	0.00022333
Cpz	chr5:35502217-35525626	1.36153	5e-05	0.00022333
Ccl22	chr8:94745683-94751388	1.36085	5e-05	0.00022333
Ankle1	chr8:71406011-71409904	1.36012	5e-05	0.00022333
Tacc3	chr5:33658146-33672197	1.35982	5e-05	0.00022333
C2cd4b	chr9:67759436-67760933	1.35881	5e-05	0.00022333
Ddias	chr7:92857526-92874232	1.35654	5e-05	0.00022333
Fcgr3	chr1:171051168-171059403	1.35628	5e-05	0.00022333
Tlr2	chr3:83836271-83841608	1.35562	5e-05	0.00022333
AI839979	chr5:31569591-31571397	1.35549	5e-05	0.00022333
Mmp17	chr5:129584213-129608211	1.35393	5e-05	0.00022333
Lbp	chr2:158306492-158332852	1.35345	5e-05	0.00022333
Aqp4	chr18:15389393-15410982	1.35269	5e-05	0.00022333
Clspn	chr4:126556979-126593903	1.35242	5e-05	0.00022333
Tcp11	chr17:28066746-28080639	1.35004	5e-05	0.00022333
Irf1	chr11:53770013-53778374	1.35003	5e-05	0.00022333
Psmb9	chr17:34182098-34187330	1.34969	5e-05	0.00022333
Wars	chr12:108860029-108894174	1.34884	5e-05	0.00022333
Gale	chr4:135965164-135968178	1.34558	5e-05	0.00022333
Ptgs2	chr1:150100123-150108012	1.3449	5e-05	0.00022333
Slfn2	chr11:83065111-83070678	1.34035	5e-05	0.00022333
Bcas1	chr2:170346990-170427845	1.33623	5e-05	0.00022333
Litaf	chr16:10959272-10993121	1.33352	5e-05	0.00022333
Zfand4	chr6:116264218-116330304	1.33029	5e-05	0.00022333
Lif	chr11:4257567-4272514	1.32798	5e-05	0.00022333
H2afz	chr3:137864486-137866922	1.32294	5e-05	0.00022333
Adra1b	chr11:43774604-43901237	1.32242	5e-05	0.00022333
Ska1	chr18:74195298-74207818	1.32202	5e-05	0.00022333
Slfn8	chr11:83002157-83020810	1.32174	5e-05	0.00022333
4921536K21Rik	chr11:3886087-3895126	1.32149	5e-05	0.00022333
Trp73	chr4:154056248-154140208	1.32144	5e-05	0.00022333
Cebpb	chr2:167688914-167690432	1.32093	5e-05	0.00022333
Birc3	chr9:7848700-7873170	1.32082	5e-05	0.00022333
Rhou	chr8:123653928-123663880	1.31817	5e-05	0.00022333
C1s2	chr6:124624624-124636085	1.31707	5e-05	0.00022333
Aqp3	chr4:41092723-41098183	1.3141	5e-05	0.00022333
Tspan1	chr4:116161880-116167598	1.31399	5e-05	0.00022333
Cd209d	chr8:3871823-3878499	1.31363	5e-05	0.00022333
Gatm	chr2:122594472-122611277	1.31362	5e-05	0.00022333
Gen1	chr12:11240925-11265787	1.31319	5e-05	0.00022333
Rnf128	chrX:139563339-139673145	1.31167	5e-05	0.00022333
Dtx4	chr19:12466335-12501996	1.31094	5e-05	0.00022333
Ccdc184	chr15:98167805-98170134	1.30914	5e-05	0.00022333
Ppp1r36	chr12:76417598-76439491	1.30694	5e-05	0.00022333
Gda	chr19:21391306-21472661	1.30623	5e-05	0.00022333
Csf1	chr3:107741047-107760469	1.30109	5e-05	0.00022333
Fgl2	chr5:21292960-21424677	1.30044	5e-05	0.00022333
Npl	chr1:153503015-153549714	1.30013	5e-05	0.00022333
Batf3	chr1:191098413-191108943	1.29851	5e-05	0.00022333
Ankfn1	chr11:89421085-89538555	1.29664	5e-05	0.00022333
BC048546	chr6:128539821-128581606	1.29562	5e-05	0.00022333
Spp1	chr5:104435110-104441053	1.29543	5e-05	0.00022333
1500009L16Rik	chr10:83722864-83762762	1.2928	5e-05	0.00022333
Prom1	chr5:43993621-44101736	1.29024	5e-05	0.00022333
Tsnaxip1	chr8:105827743-105844676	1.28805	5e-05	0.00022333
Myd88	chr9:119335987-119340040	1.2849	5e-05	0.00022333
Hsd11b2	chr8:105518745-105523988	1.28332	5e-05	0.00022333
Cenpn	chr8:116921739-116941503	1.28319	5e-05	0.00022333
1700003M02Rik	chr4:34711331-34730206	1.28129	5e-05	0.00022333
C5ar2	chr7:16234584-16244154	1.28029	5e-05	0.00022333
Il1a	chr2:129297369-129309972	1.28021	5e-05	0.00022333
Cenph	chr13:100759685-100775899	1.2801	5e-05	0.00022333
Tgfbi	chr13:56609602-56639339	1.27964	5e-05	0.00022333
Vcam1	chr3:116110019-116129688	1.27924	5e-05	0.00022333
Trip13	chr13:73912461-73937767	1.27876	5e-05	0.00022333
Itgam	chr7:128062639-128118491	1.27773	5e-05	0.00022333
Psmb8	chr17:34198194-34201454	1.27763	5e-05	0.00022333
Sh3pxd2b	chr11:32347810-32428183	1.27597	5e-05	0.00022333
Adam5	chr8:24727092-24824369	1.27425	5e-05	0.00022333
Fgr	chr4:132974094-133001882	1.27011	5e-05	0.00022333
Nfkb2	chr19:46304736-46327156	1.26774	5e-05	0.00022333
Dyrk3	chr1:131128440-131138234	1.26678	5e-05	0.00022333
Dbf4	chr5:8396968-8422716	1.26613	5e-05	0.00022333
Cdc6	chr11:98907888-98923942	1.2651	5e-05	0.00022333
Gadd45g	chr13:51846674-51848474	1.26385	5e-05	0.00022333
Trpm2	chr10:77907721-77969872	1.26072	5e-05	0.00022333
Batf	chr12:85686719-85709087	1.25967	5e-05	0.00022333
Morn3	chr5:123037126-123046820	1.25966	5e-05	0.00022333
Capsl	chr15:9436027-9466035	1.25768	5e-05	0.00022333
Pifo	chr3:105996956-106014646	1.25749	5e-05	0.00022333
Sh2b2	chr5:136218148-136244940	1.25425	5e-05	0.00022333
Ifitm6	chr7:141015811-141016892	1.24875	5e-05	0.00022333
Xk	chrX:9272783-9313245	1.24857	5e-05	0.00022333
Tmem56	chr3:121202009-121263316	1.2479	5e-05	0.00022333
Ifit1	chr19:34640888-34650009	1.24736	5e-05	0.00022333
Zbbx	chr3:75037906-75143723	1.24732	5e-05	0.00022333
C330027C09Rik	chr16:48994187-49019705	1.2467	5e-05	0.00022333
Ifit1bl2	chr19:34617050-34640743	1.24565	5e-05	0.00022333
2700099C18Rik	chr17:94750099-94834799	1.24418	5e-05	0.00022333
Syne4	chr7:30314815-30319045	1.24141	5e-05	0.00022333
Klra2	chr6:131219234-131247362	1.24035	5e-05	0.00022333
Depdc1b	chr13:108316336-108389557	1.23943	5e-05	0.00022333
Pla1a	chr16:38396116-38433145	1.23848	5e-05	0.00022333
Ttc25	chr11:100545631-100572566	1.23801	5e-05	0.00022333
Pira4	chr7:3731632-3915501	1.23628	5e-05	0.00022333
Brip1	chr11:86058135-86201193	1.23347	5e-05	0.00022333
Lpar1	chr4:58435251-58553491	1.22999	5e-05	0.00022333
Wdr54	chr6:83152709-83156379	1.22933	5e-05	0.00022333
C1s1	chr6:124530343-124542359	1.22792	5e-05	0.00022333
9230110C19Rik	chr9:8021671-8042823	1.22533	5e-05	0.00022333
Espl1	chr15:102296292-102324356	1.22411	5e-05	0.00022333
Lst1	chr17:35185094-35188440	1.22383	5e-05	0.00022333
Amica1	chr9:45079182-45135606	1.22124	5e-05	0.00022333
Slc15a3	chr19:10842543-10869779	1.21811	5e-05	0.00022333
Neil3	chr8:53586866-53639065	1.21786	5e-05	0.00022333
Neurl3	chr1:36264601-36273425	1.21778	5e-05	0.00022333
Phf11b	chr14:59320963-59341330	1.21733	5e-05	0.00022333
Sorcs2	chr5:36017180-36398139	1.21692	5e-05	0.00022333
Orc1	chr4:108579453-108614831	1.21621	5e-05	0.00022333
Elf3	chr1:135253573-135258472	1.2162	5e-05	0.00022333
Chaf1a	chr17:56040415-56068026	1.21351	5e-05	0.00022333
Tmem176a	chr6:48841482-48845364	1.2128	5e-05	0.00022333
Milr1	chr11:106751225-106779537	1.20808	5e-05	0.00022333
Efcab1	chr16:14906645-14924522	1.20672	5e-05	0.00022333
Pask	chr1:93309436-93342788	1.20572	5e-05	0.00022333
Cyp4f18	chr8:71988481-72009626	1.20519	5e-05	0.00022333
Efhc1	chr1:20951625-20990841	1.20432	5e-05	0.00022333
Clec4n	chr6:123229842-123247024	1.20371	5e-05	0.00022333
C4b	chr17:34728380-34743897	1.20054	5e-05	0.00022333
Dnaic2	chr11:114344525-114757886	1.19808	5e-05	0.00022333
Tmem171	chr13:98686237-98694831	1.19652	5e-05	0.00022333
Lap3	chr5:45493373-45512691	1.19599	5e-05	0.00022333
Rdh12	chr12:79208913-79222661	1.19318	5e-05	0.00022333
Slc23a3	chr1:75125541-75133890	1.1918	5e-05	0.00022333
Nsun7	chr5:66259897-66298028	1.18957	5e-05	0.00022333
Gbp9	chr5:105078393-105110292	1.18937	5e-05	0.00022333
Tbc1d31	chr15:57912198-57970068	1.18867	5e-05	0.00022333
Relb	chr7:19606221-19629438	1.18187	5e-05	0.00022333
Ccdc89	chr7:90426311-90428664	1.18079	5e-05	0.00022333
Cd302	chr2:60251992-60284484	1.17946	5e-05	0.00022333
Mdh1b	chr1:63698826-63730318	1.17926	5e-05	0.00022333
1600014C10Rik	chr7:38183216-38197565	1.17733	5e-05	0.00022333
Osmr	chr15:6813576-6874313	1.17616	5e-05	0.00022333
Spag8	chr4:43651329-43653552	1.17233	5e-05	0.00022333
Tnfrsf11a	chr1:105780722-105847981	1.17218	5e-05	0.00022333
Klrk1	chr6:129610322-129623864	1.17116	5e-05	0.00022333
6430531B16Rik	chr7:139972302-139978755	1.17004	5e-05	0.00022333
Tube1	chr10:39134022-39163794	1.1699	5e-05	0.00022333
Foxm1	chr6:128362993-128385144	1.16957	5e-05	0.00022333
Kcne4	chr1:78816948-78820025	1.16854	5e-05	0.00022333
Tuba1c	chr15:99029890-99038105	1.16691	5e-05	0.00022333
Gm13889	chr2:93955809-93957100	1.16529	5e-05	0.00022333
Brinp1	chr4:68761371-68954397	1.16482	5e-05	0.00022333
Sapcd2	chr2:25372034-25378213	1.16395	5e-05	0.00022333
Dnph1	chr17:46496788-46499618	1.16391	5e-05	0.00022333
Psme2	chr14:55587439-55591101	1.15723	5e-05	0.00022333
Pla2g7	chr17:43568450-43612201	1.15598	5e-05	0.00022333
Mgl2	chr11:70130356-70137542	1.15371	5e-05	0.00022333
Rab20	chr8:11453976-11480241	1.15255	5e-05	0.00022333
Sfn	chr4:133600555-133602168	1.15247	5e-05	0.00022333
Itih3	chr14:30908573-30923587	1.15172	5e-05	0.00022333
Gpr65	chr12:98268634-98276722	1.15167	5e-05	0.00022333
Tnc	chr4:63959784-64047015	1.15139	5e-05	0.00022333
Mcm6	chr1:128331590-128359656	1.15078	5e-05	0.00022333
Tyms	chr5:30058199-30073625	1.1505	5e-05	0.00022333
Stat2	chr10:128270575-128292849	1.14896	5e-05	0.00022333
Spata24	chr18:35656688-35662186	1.14835	5e-05	0.00022333
Piwil4	chr9:14702357-14740733	1.14669	5e-05	0.00022333
Sirpb1a	chr3:15371826-15426427	1.1454	5e-05	0.00022333
Fam179a	chr17:71673260-71729669	1.1421	5e-05	0.00022333
Pram1	chr17:33638055-33645706	1.14112	5e-05	0.00022333
Hk3	chr13:54949431-55021385	1.14069	5e-05	0.00022333
Artn	chr4:117926159-117929763	1.14063	5e-05	0.00022333
Ly86	chr13:37345344-37419036	1.13942	5e-05	0.00022333
Rab15	chr12:76797962-76822524	1.13802	5e-05	0.00022333
Entpd3	chr9:120539817-120568326	1.13669	5e-05	0.00022333
Cdc45	chr16:18780446-18811972	1.13581	5e-05	0.00022333
Spa17	chr9:37603293-37613720	1.13295	5e-05	0.00022333
Fetub	chr16:22918381-22939768	1.13277	5e-05	0.00022333
Bid	chr6:120893118-120916820	1.12746	5e-05	0.00022333
Serpine1	chr5:137061505-137072272	1.12695	5e-05	0.00022333
Cep128	chr12:90998491-91384409	1.12628	5e-05	0.00022333
Tmem176b	chr6:48833810-48841374	1.12338	5e-05	0.00022333
Itpka	chr2:119742336-119751253	1.12327	5e-05	0.00022333
Gyk	chrX:85701936-85776819	1.12318	5e-05	0.00022333
Themis2	chr4:132782356-132796364	1.12267	5e-05	0.00022333
Nlrp1b	chr11:71153101-71230733	1.12078	5e-05	0.00022333
Fabp5	chr3:10012584-10016610	1.11791	5e-05	0.00022333
H2-Ab1	chr17:34263226-34269418	1.11642	5e-05	0.00022333
Eno2	chr6:124760052-124769673	1.11317	5e-05	0.00022333
0610040J01Rik	chr5:63812494-63899619	1.11292	5e-05	0.00022333
Lilra6	chr7:3731632-3915501	1.11255	5e-05	0.00022333
Oasl2	chr5:114896933-114912245	1.11012	5e-05	0.00022333
Ehf	chr2:103263432-103303196	1.10919	5e-05	0.00022333
Pirb	chr7:3712504-3720382	1.10877	5e-05	0.00022333
Clec12a	chr6:129350243-129365303	1.10859	5e-05	0.00022333
Nsl1	chr1:191063020-191084558	1.10673	5e-05	0.00022333
Cfap70	chr14:20394189-20452225	1.10669	5e-05	0.00022333
Sox2	chr3:34560380-34677993	1.10607	5e-05	0.00022333
Mns1	chr9:72438528-72491959	1.10518	5e-05	0.00022333
F13a1	chr13:36867177-37050244	1.10264	5e-05	0.00022333
Hells	chr19:38930989-38968277	1.10262	5e-05	0.00022333
C4a	chr17:34809091-34823454	1.10173	5e-05	0.00022333
Abcc8	chr7:46104522-46180033	1.10062	5e-05	0.00022333
Cfp	chrX:20925534-20931524	1.10004	5e-05	0.00022333
Rsph9	chr17:46129276-46144198	1.09891	5e-05	0.00022333
Spi1	chr2:91096796-91115756	1.09824	5e-05	0.00022333
Ppp1r3d	chr2:178411205-178414463	1.09823	5e-05	0.00022333
Pole	chr5:110286318-110337453	1.09664	5e-05	0.00022333
Galnt3	chr2:66082765-66124793	1.09649	5e-05	0.00022333
1110004E09Rik	chr16:90925810-90934849	1.09628	5e-05	0.00022333
Sema4a	chr3:88435961-88461182	1.09547	5e-05	0.00022333
Rtp4	chr16:23609918-23614222	1.09406	5e-05	0.00022333
Map3k19	chr1:127815270-127840290	1.09265	5e-05	0.00022333
Scimp	chr11:70790931-70812561	1.09063	5e-05	0.00022333
Cep76	chr18:67617396-67641336	1.08864	5e-05	0.00022333
Clec4a2	chr6:123122689-123143999	1.08854	5e-05	0.00022333
Arhgef39	chr4:43496143-43499660	1.08486	5e-05	0.00022333
Hn1l	chr17:24942469-24960623	1.08158	5e-05	0.00022333
Ccrn4l	chr3:51224446-51251654	1.08109	5e-05	0.00022333
Cpxm1	chr2:130390774-130397629	1.07902	5e-05	0.00022333
Csrnp1	chr9:119971165-119984658	1.07802	5e-05	0.00022333
Epsti1	chr14:77904238-78002656	1.0743	5e-05	0.00022333
Akr1b8	chr6:34354163-34368454	1.07285	5e-05	0.00022333
Fam216a	chr5:122364583-122371963	1.07054	5e-05	0.00022333
Tap2	chr17:34204478-34216321	1.06882	5e-05	0.00022333
Lrriq1	chr10:103063197-103236322	1.06556	5e-05	0.00022333
Parm1	chr5:91517699-91623996	1.06542	5e-05	0.00022333
Enkur	chr2:21180730-21205365	1.06432	5e-05	0.00022333
Parp14	chr16:35832877-35871382	1.06164	5e-05	0.00022333
Dfna5	chr6:50207402-50261769	1.06022	5e-05	0.00022333
Ccdc65	chr15:98708226-98723333	1.0592	5e-05	0.00022333
Igf2bp2	chr16:22059008-22163299	1.05732	5e-05	0.00022333
Slc27a2	chr2:126553023-126588243	1.05711	5e-05	0.00022333
Slc28a2	chr2:122426476-122461130	1.0544	5e-05	0.00022333
Rufy4	chr1:74125540-74148230	1.05434	5e-05	0.00022333
Ppp1r32	chr19:10474256-10482897	1.05426	5e-05	0.00022333
Traip	chr9:107950962-107972268	1.05338	5e-05	0.00022333
Clec4a1	chr6:122921847-122934619	1.05229	5e-05	0.00022333
Glrx	chr13:75839885-75850151	1.04916	5e-05	0.00022333
Nek11	chr9:105162466-105395287	1.04861	5e-05	0.00022333
Bhlha15	chr5:144190285-144194441	1.04676	5e-05	0.00022333
Gins1	chr2:150909593-150931280	1.04616	5e-05	0.00022333
Chad	chr11:94557101-94601786	1.04582	5e-05	0.00022333
Cd101	chr3:100993528-101029495	1.04552	5e-05	0.00022333
Ifitm3	chr7:141009589-141010744	1.0444	5e-05	0.00022333
Zbtb16	chr9:48654296-48835945	1.03999	5e-05	0.00022333
Chek1	chr9:36708481-36726658	1.0396	5e-05	0.00022333
Rab32	chr10:10545038-10558207	1.03619	5e-05	0.00022333
Rnf149	chr1:39551295-39577347	1.03458	5e-05	0.00022333
Fancd2	chr6:113531681-113596285	1.03323	5e-05	0.00022333
Cemip	chr7:83932856-84086505	1.0325	5e-05	0.00022333
Nfam1	chr15:82996735-83033397	1.03124	5e-05	0.00022333
Dtx3l	chr16:35926514-35972621	1.029	5e-05	0.00022333
Hdc	chr2:126593659-126618678	1.0263	5e-05	0.00022333
2005-09-01	chr16:18620318-18629938	1.02562	5e-05	0.00022333
9530077C05Rik	chr9:22411576-22444679	1.0241	5e-05	0.00022333
Acox2	chr14:8225510-8259019	1.0227	5e-05	0.00022333
Alox5ap	chr5:149265003-149288153	1.02132	5e-05	0.00022333
Relt	chr7:100845847-100863413	1.02089	5e-05	0.00022333
Incenp	chr19:9872296-9899533	1.02019	5e-05	0.00022333
Oscp1	chr4:126058564-126089334	1.01802	5e-05	0.00022333
H2-DMb1	chr17:34153190-34160229	1.01793	5e-05	0.00022333
Nuak2	chr1:132316124-132333488	1.01564	5e-05	0.00022333
Spdef	chr17:27714446-27728951	1.01344	5e-05	0.00022333
BC051019	chr7:109703736-109723771	1.01231	5e-05	0.00022333
Tyrobp	chr7:30413787-30417579	1.01027	5e-05	0.00022333
Smim24	chr10:81393063-81395079	1.00834	5e-05	0.00022333
Rnf32	chr5:29195992-29225524	1.0062	5e-05	0.00022333
Irx1	chr13:71958231-71963723	1.00506	5e-05	0.00022333
Aldh18a1	chr19:40550256-40588463	1.00477	5e-05	0.00022333
Gjb2	chr14:57098601-57104702	1.00462	5e-05	0.00022333
Slc7a5	chr8:121881145-121907686	1.00429	5e-05	0.00022333
Mat1a	chr14:41105032-41124428	1.00257	5e-05	0.00022333
F10	chr8:13037307-13056676	1.00222	5e-05	0.00022333
Lcp2	chr11:34047200-34092280	1.00218	5e-05	0.00022333
Anxa8	chr14:34051129-34102754	1.00195	5e-05	0.00022333
Aqp9	chr9:71110658-71163289	1.00087	5e-05	0.00022333
Gch1	chr14:47153894-47189402	0.998059	5e-05	0.00022333
Spag6	chr16:16753015-16829363	0.998043	5e-05	0.00022333
Ccl11	chr11:82057831-82062955	0.997518	5e-05	0.00022333
Cd44	chr2:102811141-102901665	0.997096	5e-05	0.00022333
Il2rb	chr15:78480548-78495066	0.996837	5e-05	0.00022333
Lgals3bp	chr11:118392751-118401931	0.995759	5e-05	0.00022333
Lpcat2	chr8:92855349-92919279	0.995239	5e-05	0.00022333
Runx3	chr4:135120644-135177990	0.994664	5e-05	0.00022333
Mcm5	chr8:75109508-75128439	0.99394	5e-05	0.00022333
Casp1	chr9:5298516-5307281	0.992255	5e-05	0.00022333
Psmb10	chr8:105935727-105938392	0.991607	5e-05	0.00022333
Mybl2	chr2:163054634-163084687	0.990341	5e-05	0.00022333
Adamts15	chr9:30899154-30922452	0.989825	5e-05	0.00022333
Clec11a	chr7:44303765-44306959	0.988594	5e-05	0.00022333
Trem2	chr17:48346400-48352276	0.987637	5e-05	0.00022333
Ctsk	chr3:95499209-95509387	0.983383	5e-05	0.00022333
Zfyve28	chr5:34194893-34288324	0.983157	5e-05	0.00022333
Bcl2a1a	chr9:88956919-88962416	0.982757	5e-05	0.00022333
Tubb6	chr18:67390730-67402749	0.982369	5e-05	0.00022333
S100a11	chr3:93520495-93526288	0.981115	5e-05	0.00022333
AB124611	chr9:21526176-21545331	0.97753	5e-05	0.00022333
Tnip1	chr11:54910786-54962940	0.977003	5e-05	0.00022333
Smc2	chr4:52439220-52488365	0.976379	5e-05	0.00022333
Mlkl	chr8:111311799-111337903	0.975946	5e-05	0.00022333
Malt1	chr18:64887755-65689436	0.974013	5e-05	0.00022333
Tmprss4	chr9:45172725-45249985	0.972583	5e-05	0.00022333
Egln3	chr12:54178980-54203874	0.971365	5e-05	0.00022333
Ankrd45	chr1:161142711-161170507	0.97127	5e-05	0.00022333
Ccl28	chr13:119623818-119654358	0.967646	5e-05	0.00022333
Ptpn2	chr18:67665500-67724621	0.965001	5e-05	0.00022333
Riiad1	chr3:94464984-94473591	0.964721	5e-05	0.00022333
Muc1	chr3:89229055-89233381	0.964697	5e-05	0.00022333
Ccdc40	chr11:119228571-119265212	0.964376	5e-05	0.00022333
Trex1	chr9:109057931-109059723	0.963769	5e-05	0.00022333
Cetn4	chr3:37308626-37312446	0.961141	5e-05	0.00022333
Tlr1	chr5:64924679-64933558	0.960827	5e-05	0.00022333
Hcls1	chr16:36934982-36963214	0.960728	5e-05	0.00022333
H2-DMa	chr17:34122831-34139101	0.959593	5e-05	0.00022333
Pnpla3	chr15:84167815-84189521	0.95921	5e-05	0.00022333
Mad2l1	chr6:66535467-66540991	0.957925	5e-05	0.00022333
Cep41	chr6:30653456-30693749	0.95744	5e-05	0.00022333
Trf	chr9:103208875-103230286	0.956352	5e-05	0.00022333
Wnt7b	chr15:85535436-85593708	0.954745	5e-05	0.00022333
Abcb1b	chr5:8798146-8866314	0.954464	5e-05	0.00022333
Ccdc113	chr8:95534099-95558888	0.953704	5e-05	0.00022333
H2-Eb1	chr17:34305866-34316674	0.95325	5e-05	0.00022333
Nfkbia	chr12:55280813-55492647	0.952704	5e-05	0.00022333
Nfkbid	chr7:30423303-30428746	0.95199	5e-05	0.00022333
Vav1	chr17:57279099-57329236	0.950452	5e-05	0.00022333
Cxcl16	chr11:70454233-70466199	0.950016	5e-05	0.00022333
Wdr90	chr17:25838837-25861515	0.949598	5e-05	0.00022333
Mdm1	chr10:118141786-118168999	0.948163	5e-05	0.00022333
Kif20b	chr19:34922357-34975731	0.946634	5e-05	0.00022333
Efhb	chr17:53398888-53463321	0.945317	5e-05	0.00022333
Dna2	chr10:62947028-62974188	0.945287	5e-05	0.00022333
Cldn7	chr11:69964778-69967886	0.944676	5e-05	0.00022333
4833427G06Rik	chr9:51081312-51102078	0.944665	5e-05	0.00022333
Erich3	chr3:154711132-154749012	0.94447	5e-05	0.00022333
Bcl2a1b	chr9:89199272-89207838	0.944373	5e-05	0.00022333
Asap3	chr4:136206364-136246573	0.943606	5e-05	0.00022333
Iqub	chr6:24444864-24515067	0.943456	5e-05	0.00022333
Cldn4	chr5:134945123-134946934	0.943419	5e-05	0.00022333
Upp1	chr11:9118007-9136170	0.942878	5e-05	0.00022333
Ffar4	chr19:38097078-38114263	0.942265	5e-05	0.00022333
Selplg	chr5:113817797-113830501	0.941136	5e-05	0.00022333
Fam83e	chr7:45721219-45729492	0.940904	5e-05	0.00022333
Cd74	chr18:60803848-60812652	0.940861	5e-05	0.00022333
Fkbp5	chr17:28398752-28486149	0.939015	5e-05	0.00022333
Nme5	chr18:34562640-34579106	0.938694	5e-05	0.00022333
Slc16a6	chr11:109440077-109573329	0.938193	5e-05	0.00022333
Fn1	chr1:71585472-71653234	0.937887	5e-05	0.00022333
Ttc9	chr12:81631368-81664941	0.936785	5e-05	0.00022333
Leo1	chr9:75441523-75466432	0.934513	5e-05	0.00022333
Gabrp	chr11:33550780-33578957	0.934373	5e-05	0.00022333
Gm166	chr7:127573347-127588595	0.933883	5e-05	0.00022333
Rasgrp4	chr7:29134932-29156210	0.933808	5e-05	0.00022333
B9d1	chr11:61505171-61512927	0.93369	5e-05	0.00022333
Tex30	chr1:44086616-44102388	0.930913	5e-05	0.00022333
Plek	chr11:16971205-17008718	0.928886	5e-05	0.00022333
Mdk	chr2:91922188-91932297	0.928862	5e-05	0.00022333
Ulk4	chr9:120964453-121277172	0.926963	5e-05	0.00022333
Pcx	chr19:4510471-4621752	0.925062	5e-05	0.00022333
Clec7a	chr6:129461590-129472779	0.924369	5e-05	0.00022333
Ly6c2	chr15:75108160-75111949	0.921487	5e-05	0.00022333
Erich2	chr2:70489939-70602012	0.920828	5e-05	0.00022333
Cep152	chr2:125563087-125625113	0.919386	5e-05	0.00022333
Dhx58	chr11:100694883-100704271	0.916163	5e-05	0.00022333
Nek6	chr2:38511696-38587490	0.916093	5e-05	0.00022333
5830416P10Rik	chr19:53441211-53464796	0.915796	5e-05	0.00022333
Hsp90aa1	chr12:110691035-110696395	0.914489	5e-05	0.00022333
Rnaset2a	chr17:8128590-8147832	0.913774	5e-05	0.00022333
Armc3	chr2:19199117-19310243	0.91329	5e-05	0.00022333
Fam92b	chr8:120166396-120177469	0.913108	5e-05	0.00022333
Fbxo36	chr1:84839840-84900486	0.91274	5e-05	0.00022333
5430427O19Rik	chrX:85870272-85891499	0.911968	5e-05	0.00022333
Ncapd2	chr6:125168006-125191586	0.910434	5e-05	0.00022333
Parp9	chr16:35926514-35972621	0.909373	5e-05	0.00022333
Mb21d1	chr9:78430517-78443237	0.908719	5e-05	0.00022333
Manf	chr9:106887414-106891938	0.908381	5e-05	0.00022333
Gfpt2	chr11:49794154-49838620	0.906598	5e-05	0.00022333
Il12rb1	chr8:70808448-70821423	0.903066	5e-05	0.00022333
Tbx21	chr11:97098006-97115331	0.900379	5e-05	0.00022333
Kcnj11	chr7:46097122-46100764	0.900154	5e-05	0.00022333
Ccdc60	chr5:116125580-116288985	0.898781	5e-05	0.00022333
1700026D08Rik	chr7:83775616-83794839	0.896106	5e-05	0.00022333
Pilra	chr5:137787801-137836278	0.895462	5e-05	0.00022333
Tnfrsf1b	chr4:145212367-145246870	0.895303	5e-05	0.00022333
Nphp1	chr2:127740731-127788891	0.895028	5e-05	0.00022333
Bst2	chr8:71534261-71537437	0.891852	5e-05	0.00022333
Dnah1	chr14:31260374-31323896	0.891216	5e-05	0.00022333
Fpr2	chr17:17887823-17893952	0.891125	5e-05	0.00022333
Cdt1	chr8:122568014-122573130	0.889817	5e-05	0.00022333
Il2ra	chr2:11642791-11693194	0.888209	5e-05	0.00022333
Spsb1	chr4:149896283-149955006	0.888183	5e-05	0.00022333
Tnfaip8	chr18:49979426-50093229	0.887884	5e-05	0.00022333
Kcnk1	chr8:125995101-126030688	0.885777	5e-05	0.00022333
Lgals1	chr15:78926724-78930465	0.883116	5e-05	0.00022333
Icam1	chr9:21015959-21028796	0.882899	5e-05	0.00022333
Mx1	chr16:97447034-97462906	0.882852	5e-05	0.00022333
Cit	chr5:115845655-116006341	0.881445	5e-05	0.00022333
1700010I14Rik	chr17:8988332-9008319	0.879147	5e-05	0.00022333
Tctex1d2	chr16:32419701-32428892	0.878265	5e-05	0.00022333
Lig1	chr7:13258966-13311427	0.875647	5e-05	0.00022333
Ncapg2	chr12:116405401-116463531	0.875185	5e-05	0.00022333
Gpr160	chr3:30855949-30897194	0.873533	5e-05	0.00022333
Folr2	chr7:101839987-101857190	0.873393	5e-05	0.00022333
Slc39a4	chr15:76612382-76616852	0.872155	5e-05	0.00022333
Ncf2	chr1:152807889-152836990	0.871349	5e-05	0.00022333
Alg8	chr7:97371616-97392158	0.868816	5e-05	0.00022333
Gzmb	chr14:56258857-56262260	0.868501	5e-05	0.00022333
Gcnt1	chr19:17326140-17372844	0.867052	5e-05	0.00022333
Pstpip1	chr9:56089975-56128890	0.866535	5e-05	0.00022333
Cd53	chr3:106758860-106790149	0.865484	5e-05	0.00022333
Gsto1	chr19:47854988-47864788	0.864326	5e-05	0.00022333
Tfec	chr6:16833380-16898441	0.864234	5e-05	0.00022333
Dnali1	chr4:125030013-125065657	0.86415	5e-05	0.00022333
Ccdc150	chr1:54250682-54368727	0.863933	5e-05	0.00022333
H2-Q4	chr17:35379616-35384674	0.861752	5e-05	0.00022333
Pik3r5	chr11:68432124-68497846	0.85967	5e-05	0.00022333
Cxcr3	chrX:101731534-101734147	0.858667	5e-05	0.00022333
Tspan11	chr6:127887621-127953031	0.858155	5e-05	0.00022333
Eln	chr5:134702595-134747254	0.856822	5e-05	0.00022333
Col3a1	chr1:45311537-45349706	0.856287	5e-05	0.00022333
Snx7	chr3:117781496-117868936	0.85594	5e-05	0.00022333
Ccdc88b	chr19:6844622-6858211	0.855842	5e-05	0.00022333
Mcm2	chr6:88883473-88898780	0.855036	5e-05	0.00022333
Zc3h12d	chr10:7832469-7870397	0.854952	5e-05	0.00022333
I830077J02Rik	chr3:105925890-105932664	0.854248	5e-05	0.00022333
Stip1	chr19:7020695-7040026	0.853961	5e-05	0.00022333
Cntrob	chr11:69299495-69323873	0.853921	5e-05	0.00022333
Ttll6	chr11:96133785-96165452	0.853564	5e-05	0.00022333
Ankrd42	chr7:92584182-92637142	0.852954	5e-05	0.00022333
Bdkrb2	chr12:105563171-105593071	0.851835	5e-05	0.00022333
Dlec1	chr9:119102477-119147694	0.851143	5e-05	0.00022333
Cenpa	chr5:30666885-30674837	0.850346	5e-05	0.00022333
Arrdc4	chr7:68736993-68749238	0.849152	5e-05	0.00022333
Ncaph	chr2:127103809-127133954	0.847342	5e-05	0.00022333
Psrc1	chr3:108383803-108388231	0.846837	5e-05	0.00022333
Kndc1	chr7:139894695-139941540	0.846796	5e-05	0.00022333
Tlr9	chr9:106222597-106226876	0.846375	5e-05	0.00022333
Fcrls	chr3:87250964-87263524	0.846024	5e-05	0.00022333
Lair1	chr7:4007072-4063204	0.844019	5e-05	0.00022333
Cmpk2	chr12:26469214-26479837	0.843333	5e-05	0.00022333
Sell	chr1:164062075-164080785	0.843135	5e-05	0.00022333
Tmem53	chr4:117251950-117268588	0.841804	5e-05	0.00022333
Fen1	chr19:10199131-10203943	0.840015	5e-05	0.00022333
Adora2b	chr11:62248983-62266452	0.838817	5e-05	0.00022333
Hmox1	chr8:75093617-75100593	0.838285	5e-05	0.00022333
Slc7a8	chr14:54722214-54781886	0.837011	5e-05	0.00022333
Hmgb2	chr8:57511842-57515999	0.834909	5e-05	0.00022333
Apobec1	chr6:122577791-122602444	0.834776	5e-05	0.00022333
Mok	chr12:110807797-110840939	0.834703	5e-05	0.00022333
Slc9a3r1	chr11:115163340-115181178	0.832522	5e-05	0.00022333
Ripk3	chr14:55784994-55788857	0.831461	5e-05	0.00022333
Syk	chr13:52583436-52648792	0.831017	5e-05	0.00022333
Tcf19	chr17:35512734-35516824	0.830148	5e-05	0.00022333
Il10ra	chr9:45253838-45269146	0.829514	5e-05	0.00022333
Clip4	chr17:71769690-71864210	0.82876	5e-05	0.00022333
Rac2	chr15:78559168-78572783	0.828541	5e-05	0.00022333
Cfap52	chr11:67924805-67965642	0.82695	5e-05	0.00022333
Ccdc34	chr2:110017816-110050479	0.826126	5e-05	0.00022333
Apitd1	chr4:149128348-149137600	0.826097	5e-05	0.00022333
Cd86	chr16:36603868-36666077	0.825819	5e-05	0.00022333
Il13ra1	chrX:36112107-36171261	0.825274	5e-05	0.00022333
C7	chr15:4988761-5063773	0.825096	5e-05	0.00022333
Slc44a4	chr17:34914465-34930436	0.824005	5e-05	0.00022333
Osr1	chr12:9574441-9581500	0.822601	5e-05	0.00022333
Ikbke	chr1:131254601-131279563	0.821327	5e-05	0.00022333
St14	chr9:31088589-31131799	0.819794	5e-05	0.00022333
Rcan1	chr16:92391950-92466169	0.819459	5e-05	0.00022333
1700030J22Rik	chr8:116969598-116978943	0.819038	5e-05	0.00022333
Ncf1	chr5:134220052-134229625	0.817766	5e-05	0.00022333
Sgms2	chr3:131318985-131344923	0.817759	5e-05	0.00022333
Map3k8	chr18:4331326-4352953	0.816957	5e-05	0.00022333
Mctp2	chr7:72077829-72306595	0.816229	5e-05	0.00022333
Cpne2	chr8:94533027-94570529	0.814374	5e-05	0.00022333
Hpgds	chr6:65117292-65144730	0.812283	5e-05	0.00022333
Kif19a	chr11:114765388-114790575	0.811142	5e-05	0.00022333
Gja1	chr10:56377299-56390419	0.810556	5e-05	0.00022333
Bdh1	chr16:31422296-31458901	0.810493	5e-05	0.00022333
Slc16a1	chr3:104638663-104658462	0.810227	5e-05	0.00022333
Hspa4l	chr3:40745612-40790365	0.810009	5e-05	0.00022333
Psme1	chr14:55578493-55585254	0.809145	5e-05	0.00022333
Armc4	chr18:7088232-7297901	0.808875	5e-05	0.00022333
F630028O10Rik	chrX:96239925-96243642	0.808731	5e-05	0.00022333
Pstpip2	chr18:77794549-77882879	0.807025	5e-05	0.00022333
Adgrd1	chr5:129096749-129204599	0.806863	5e-05	0.00022333
Tpd52	chr3:8929435-9004515	0.806792	5e-05	0.00022333
Cd52	chr4:134093537-134095073	0.806573	5e-05	0.00022333
H1fx	chr6:87980420-87981482	0.805055	5e-05	0.00022333
Hspa8	chr9:40801272-40805199	0.804789	5e-05	0.00022333
Ptger4	chr15:5233398-5244187	0.804393	5e-05	0.00022333
Fgd3	chr13:49263109-49309208	0.803416	5e-05	0.00022333
Irak3	chr10:120141653-120201537	0.803308	5e-05	0.00022333
Lsm4	chr8:70673230-70678752	0.802788	5e-05	0.00022333
Herc6	chr6:57580991-57665136	0.80049	5e-05	0.00022333
Slc2a1	chr4:119108744-119137329	0.798084	5e-05	0.00022333
Ctsc	chr7:88278092-88310875	0.797737	5e-05	0.00022333
Fam81a	chr9:70089309-70141557	0.796986	5e-05	0.00022333
Lrrc59	chr11:94629823-94653754	0.796366	5e-05	0.00022333
Cyba	chr8:122424770-122432940	0.795724	5e-05	0.00022333
Nupr1	chr7:126623245-126625470	0.795333	5e-05	0.00022333
Tgif1	chr17:70844204-70853532	0.793938	5e-05	0.00022333
Cisd3	chr11:97685951-97688625	0.790003	5e-05	0.00022333
Bak1	chr17:27018034-27036378	0.789333	5e-05	0.00022333
Samsn1	chr16:75858793-75909266	0.788634	5e-05	0.00022333
Impa2	chr18:67289222-67318841	0.788487	5e-05	0.00022333
Ckap4	chr10:84526304-84533888	0.788417	5e-05	0.00022333
Dck	chr5:88765012-88783277	0.786452	5e-05	0.00022333
Ckmt1	chr2:121358640-121380940	0.784483	5e-05	0.00022333
6330416G13Rik	chr4:63560359-63586353	0.783948	5e-05	0.00022333
Lrwd1	chr5:136123065-136136074	0.782127	5e-05	0.00022333
Homer2	chr7:81600480-81706925	0.781543	5e-05	0.00022333
Rab3il1	chr19:10018227-10035586	0.781388	5e-05	0.00022333
Btg1	chr10:96617000-96622811	0.780814	5e-05	0.00022333
Stat3	chr11:100886809-100939511	0.780707	5e-05	0.00022333
Ikzf4	chr10:128632414-128645993	0.780595	5e-05	0.00022333
Agbl2	chr2:90782743-90816231	0.77979	5e-05	0.00022333
Fam183b	chr11:58792801-58801960	0.778814	5e-05	0.00022333
Cd300a	chr11:114890040-114904651	0.777923	5e-05	0.00022333
Slc41a2	chr10:83231138-83337817	0.777827	5e-05	0.00022333
Tlr6	chr5:64953094-64960034	0.777576	5e-05	0.00022333
Il1r1	chr1:40225079-40316177	0.776424	5e-05	0.00022333
Ccdc109b	chr3:129914959-129970206	0.775662	5e-05	0.00022333
Cfap126	chr1:171121660-171126967	0.775206	5e-05	0.00022333
Spata18	chr5:73651379-73679484	0.774434	5e-05	0.00022333
Dpcd	chr19:45560614-45660193	0.77306	5e-05	0.00022333
Srgn	chr10:62494427-62507755	0.771008	5e-05	0.00022333
Mpeg1	chr19:12460778-12465285	0.770482	5e-05	0.00022333
Fam167a	chr14:63436393-63465502	0.770383	5e-05	0.00022333
Cd300lb	chr11:114922780-114934386	0.76812	5e-05	0.00022333
Susd6	chr12:80790531-80880833	0.768004	5e-05	0.00022333
Ptges	chr2:30889470-30903297	0.767961	5e-05	0.00022333
Ada	chr2:163726570-163750239	0.767891	5e-05	0.00022333
Tnfaip8l1	chr17:56162490-56173955	0.766691	5e-05	0.00022333
Frrs1	chr3:116859566-116903750	0.76648	5e-05	0.00022333
Lypd6b	chr2:49787685-49948846	0.766362	5e-05	0.00022333
Rnf19b	chr4:129058270-129084526	0.76576	5e-05	0.00022333
Phlda1	chr10:111506285-111508649	0.764918	5e-05	0.00022333
Celsr1	chr15:85898757-86033777	0.764244	5e-05	0.00022333
1700112E06Rik	chr14:22019711-23094571	0.763482	5e-05	0.00022333
Wdr31	chr4:62452631-62470895	0.763309	5e-05	0.00022333
Cd63	chr10:128908918-128912818	0.763287	5e-05	0.00022333
Trim30a	chr7:104409025-104465193	0.761773	5e-05	0.00022333
Myc	chr15:61985340-61990361	0.761284	5e-05	0.00022333
Alms1	chr6:85587530-85702751	0.760367	5e-05	0.00022333
Inhbb	chr1:119415464-119422248	0.758619	5e-05	0.00022333
Casp12	chr9:5345475-5373034	0.758042	5e-05	0.00022333
Bst1	chr5:43818892-43843468	0.757533	5e-05	0.00022333
Cd320	chr17:33843090-33849774	0.757322	5e-05	0.00022333
Slc37a2	chr9:37229148-37255738	0.756756	5e-05	0.00022333
1700007K13Rik	chr2:28462000-28466324	0.756031	5e-05	0.00022333
Ldha	chr7:46845803-46855627	0.75497	5e-05	0.00022333
C920025E04Rik	chr17:36109029-36111676	0.754774	5e-05	0.00022333
Lrrc48	chr11:60353379-60394333	0.754136	5e-05	0.00022333
Ctss	chr3:95526785-95556405	0.753045	5e-05	0.00022333
Prss23	chr7:89507784-89517586	0.75281	5e-05	0.00022333
AI662270	chr11:83223575-83226584	0.752561	5e-05	0.00022333
Rragd	chr4:32982997-33022180	0.752056	5e-05	0.00022333
Lrrk2	chr15:91673223-91816124	0.751905	5e-05	0.00022333
Slamf9	chr1:172475359-172478409	0.751475	5e-05	0.00022333
Mcm3	chr1:20803013-20820213	0.749304	5e-05	0.00022333
Eif2ak2	chr17:78852549-78882572	0.748374	5e-05	0.00022333
Pycard	chr7:127991372-127993867	0.746738	5e-05	0.00022333
Bcl2l14	chr6:134396328-134438724	0.745697	5e-05	0.00022333
Chaf1b	chr16:93883900-93906106	0.744545	5e-05	0.00022333
Pdk4	chr6:5483350-5496278	0.743624	5e-05	0.00022333
Hpse	chr5:100679485-100719683	0.74337	5e-05	0.00022333
H2-Aa	chr17:34282750-34287771	0.742197	5e-05	0.00022333
B2m	chr2:122120107-122186189	0.741815	5e-05	0.00022333
Zfp36	chr7:28376783-28379228	0.741238	5e-05	0.00022333
B4galt6	chr18:20684598-20746404	0.741227	5e-05	0.00022333
Dbi	chr1:120113279-120121096	0.740957	5e-05	0.00022333
Foxs1	chr2:152931897-152933208	0.740269	5e-05	0.00022333
4930579G24Rik	chr3:79629078-79632819	0.738961	5e-05	0.00022333
Crem	chr18:3266353-3366863	0.737862	5e-05	0.00022333
Cd244	chr1:171559192-171585316	0.736474	5e-05	0.00022333
Cyth4	chr15:78597046-78622019	0.73626	5e-05	0.00022333
B4galnt1	chr10:127165155-127172340	0.736131	5e-05	0.00022333
Ifitm2	chr7:140954838-140955961	0.735871	5e-05	0.00022333
Cxadr	chr16:78301670-78359785	0.7357	5e-05	0.00022333
P2ry6	chr7:100937633-100964366	0.73557	5e-05	0.00022333
Lrrc6	chr15:66379857-66500910	0.735469	5e-05	0.00022333
Tbx1	chr16:18581703-18590671	0.735012	5e-05	0.00022333
Irf5	chr6:29526624-29537320	0.734386	5e-05	0.00022333
Tapbp	chr17:33919477-33929290	0.733746	5e-05	0.00022333
Cenpl	chr1:161070766-161086724	0.73344	5e-05	0.00022333
H2-K1	chr17:33996011-34000333	0.732131	5e-05	0.00022333
Slc10a6	chr5:103605710-103629403	0.731802	5e-05	0.00022333
Steap2	chr5:5664828-5694568	0.731787	5e-05	0.00022333
Mlph	chr1:90915099-90951142	0.73166	5e-05	0.00022333
Mafb	chr2:160363676-160367065	0.73147	5e-05	0.00022333
Wbp5	chrX:136245079-136247139	0.730995	5e-05	0.00022333
Npm3	chr19:45747733-45749563	0.730976	5e-05	0.00022333
Smpdl3b	chr4:132732965-132757171	0.730733	5e-05	0.00022333
Ticam2	chr18:46558230-46574533	0.730116	5e-05	0.00022333
Dnaaf3	chr7:4522956-4532442	0.729744	5e-05	0.00022333
Dctpp1	chr7:127256958-127260667	0.729547	5e-05	0.00022333
C1rl	chr6:124493112-124510643	0.729337	5e-05	0.00022333
Fth1	chr19:9980599-9985111	0.72876	5e-05	0.00022333
Gm4759	chr7:106421549-106441073	0.728578	5e-05	0.00022333
Ranbp1	chr16:18239978-18248694	0.728118	5e-05	0.00022333
Dnah10	chr5:124725084-124834308	0.726959	5e-05	0.00022333
Il17ra	chr6:120463196-120483727	0.72646	5e-05	0.00022333
1110017D15Rik	chr4:41505008-41517333	0.724669	5e-05	0.00022333
Nop58	chr1:59685005-59711510	0.723705	5e-05	0.00022333
Cfap74	chr4:155400968-155443110	0.723568	5e-05	0.00022333
Mlf1	chr3:67374096-67400000	0.723329	5e-05	0.00022333
Adgre1	chr17:57358685-57483529	0.720804	5e-05	0.00022333
Orai2	chr5:136147460-136170656	0.72067	5e-05	0.00022333
Efcab12	chr6:115810728-115838412	0.720133	5e-05	0.00022333
Adam28	chr14:68604997-68655842	0.719255	5e-05	0.00022333
Fam212b	chr3:105704598-105720842	0.7192	5e-05	0.00022333
Bard1	chr1:71027534-71102972	0.719156	5e-05	0.00022333
Trim59	chr3:69035293-69044742	0.719107	5e-05	0.00022333
H2-DMb2	chr17:34145415-34151095	0.718205	5e-05	0.00022333
Ripk2	chr4:16123374-16163498	0.717552	5e-05	0.00022333
Abtb2	chr2:103566309-103718423	0.717493	5e-05	0.00022333
Wdhd1	chr14:47240943-47276857	0.714645	5e-05	0.00022333
Cenpj	chr14:56526760-56571846	0.714562	5e-05	0.00022333
Tuba1b	chr15:98931430-98934390	0.714502	5e-05	0.00022333
Igfbp4	chr11:99041259-99052643	0.71396	5e-05	0.00022333
Cnnm2	chr19:46761608-46878580	0.712058	5e-05	0.00022333
Aim1	chr10:43950306-44004846	0.711775	5e-05	0.00022333
Hspa5	chr2:34772089-34776529	0.711289	5e-05	0.00022333
Rfc5	chr5:117379144-117389023	0.709921	5e-05	0.00022333
Uck2	chr1:167226083-167285127	0.708119	5e-05	0.00022333
Marveld3	chr8:109947908-109962205	0.707955	5e-05	0.00022333
Dapp1	chr3:137931005-137981549	0.707735	5e-05	0.00022333
Klhdc8a	chr1:132298625-132307357	0.703817	5e-05	0.00022333
Myo1f	chr17:33555706-33607764	0.703291	5e-05	0.00022333
Ankrd54	chr15:79053093-79062859	0.70249	5e-05	0.00022333
Lsm2	chr17:34981853-34985893	0.702084	5e-05	0.00022333
Fuom	chr7:140097814-140102441	0.700153	5e-05	0.00022333
Rnd1	chr15:98669204-98677461	0.698939	5e-05	0.00022333
Arpc1b	chr5:145114255-145128186	0.698602	5e-05	0.00022333
Irf9	chr14:55603984-55610030	0.698426	5e-05	0.00022333
Cacybp	chr1:160202366-160212892	0.697366	5e-05	0.00022333
Cotl1	chr8:119809213-119840579	0.697226	5e-05	0.00022333
Tapbpl	chr6:125224211-125239934	0.6972	5e-05	0.00022333
Ube2f	chr1:91250318-91286025	0.696744	5e-05	0.00022333
Fam49b	chr15:63929093-64060448	0.696537	5e-05	0.00022333
Ctsb	chr14:63122461-63179578	0.696493	5e-05	0.00022333
Mid1	chrX:169685198-169990797	0.695709	5e-05	0.00022333
Nudt1	chr5:140331921-140338135	0.695522	5e-05	0.00022333
Scgb3a2	chr18:43764300-43767399	0.69464	5e-05	0.00022333
Sap30	chr8:57482701-57487860	0.694138	5e-05	0.00022333
Sema7a	chr9:57940134-57962865	0.693743	5e-05	0.00022333
Dnajb1	chr8:83608174-83612653	0.693635	5e-05	0.00022333
Cd83	chr13:43785111-43803133	0.693621	5e-05	0.00022333
Ccpg1os	chr9:72979724-72985376	0.693577	5e-05	0.00022333
Ptpn1	chr2:167932326-167979385	0.692922	5e-05	0.00022333
Foxq1	chr13:31558169-31560974	0.692236	5e-05	0.00022333
2010300C02Rik	chr1:37611675-37719811	0.691049	5e-05	0.00022333
Lcp1	chr14:75004109-75388146	0.691048	5e-05	0.00022333
Rasa4	chr5:136083915-136111861	0.690727	5e-05	0.00022333
Gas7	chr11:67532997-67688992	0.690511	5e-05	0.00022333
Snrpd1	chr18:10617795-10628230	0.688739	5e-05	0.00022333
Ngfrap1	chrX:136270252-136271978	0.686963	5e-05	0.00022333
Tubb5	chr17:35833919-35838301	0.686255	5e-05	0.00022333
Atp8b4	chr2:126320972-126491553	0.685764	5e-05	0.00022333
Nckap1l	chr15:103453824-103498800	0.683964	5e-05	0.00022333
Lmln	chr16:33062520-33125659	0.682953	5e-05	0.00022333
Krt8	chr15:101996710-102004342	0.682906	5e-05	0.00022333
Ptges3	chr10:128058981-128077254	0.68069	5e-05	0.00022333
Phf19	chr2:34893754-34913976	0.68064	5e-05	0.00022333
Slc38a1	chr15:96571417-96642913	0.680589	5e-05	0.00022333
Fscn1	chr5:142960354-142973189	0.679233	5e-05	0.00022333
Gfer	chr17:24693190-24696156	0.677695	5e-05	0.00022333
Trpv6	chr6:41620618-41636405	0.677251	5e-05	0.00022333
Bin2	chr15:100641081-100669500	0.676894	5e-05	0.00022333
Ptpro	chr6:137252298-137464633	0.676617	5e-05	0.00022333
Rassf2	chr2:131992849-132029988	0.676453	5e-05	0.00022333
Pnp	chr14:50944302-50953412	0.672504	5e-05	0.00022333
Mfsd7a	chr5:108441053-108448891	0.672424	5e-05	0.00022333
Vwa1	chr4:155768494-155774561	0.672126	5e-05	0.00022333
Fut4	chr9:14748458-14752122	0.671684	5e-05	0.00022333
Sema4d	chr13:51701247-51793747	0.671668	5e-05	0.00022333
Pde4b	chr4:102254741-102607262	0.669575	5e-05	0.00022333
Tmem106a	chr11:101582241-101591785	0.66935	5e-05	0.00022333
Cyp4f39	chr17:32452722-32493320	0.668774	5e-05	0.00022333
B9d2	chr7:25681157-25686558	0.668762	5e-05	0.00022333
Cby1	chr15:79659226-79667660	0.668489	5e-05	0.00022333
H2-Q9	chr17:35439154-35443773	0.668213	5e-05	0.00022333
Map9	chr3:82358071-82395268	0.667475	5e-05	0.00022333
Rbm47	chr5:66016548-66151954	0.666033	5e-05	0.00022333
Cep126	chr9:8076632-8134294	0.665236	5e-05	0.00022333
2410004P03Rik	chr12:17004957-17011727	0.665155	5e-05	0.00022333
Ptpn6	chr6:124720706-124738709	0.664035	5e-05	0.00022333
Plxnb2	chr15:89155545-89180788	0.663254	5e-05	0.00022333
Sfxn5	chr6:85213050-85333422	0.662799	5e-05	0.00022333
Jak3	chr8:71676382-71690577	0.662221	5e-05	0.00022333
C230072F16Rik	chr17:80896792-80933447	0.661663	5e-05	0.00022333
Ubxn11	chr4:134102582-134126780	0.661615	5e-05	0.00022333
Ammecr1	chrX:142853473-142966728	0.659873	5e-05	0.00022333
Sec11c	chr18:65800577-65817657	0.657802	5e-05	0.00022333
AA986860	chr1:130731975-130744622	0.657438	5e-05	0.00022333
Pmf1	chr3:88394142-88410316	0.656652	5e-05	0.00022333
Pyhin1	chr1:173630858-173647928	0.65659	5e-05	0.00022333
Khdrbs3	chr15:68928419-69093518	0.654752	5e-05	0.00022333
Icos	chr1:60977913-61000321	0.65416	5e-05	0.00022333
Cish	chr9:107296688-107301961	0.653974	5e-05	0.00022333
Phf11d	chr14:59347406-59365490	0.653663	5e-05	0.00022333
5430416O09Rik	chr4:43730033-43734534	0.652837	5e-05	0.00022333
Gpr132	chr12:112850875-112860916	0.652196	5e-05	0.00022333
Tifab	chr13:56173702-56178885	0.651709	5e-05	0.00022333
Acpp	chr9:104288239-104337722	0.650953	5e-05	0.00022333
Ifnar2	chr16:91372782-91405587	0.650525	5e-05	0.00022333
Tnfaip8l2	chr3:95134087-95142360	0.649297	5e-05	0.00022333
E2f1	chr2:154559399-154569892	0.64842	5e-05	0.00022333
Tc2n	chr12:101645445-101718523	0.64772	5e-05	0.00022333
Fyb	chr15:6579846-6665608	0.647656	5e-05	0.00022333
Mms22l	chr4:24496461-24602948	0.647591	5e-05	0.00022333
Cmtm7	chr9:114756835-114781993	0.646985	5e-05	0.00022333
Ttc39c	chr18:12643532-12737052	0.646833	5e-05	0.00022333
Chsy3	chr18:59175339-59411336	0.643915	5e-05	0.00022333
Fxyd5	chr7:31032722-31042331	0.643772	5e-05	0.00022333
Elovl6	chr3:129532385-129638493	0.643581	5e-05	0.00022333
Cd200r1	chr16:44765735-44794977	0.643465	5e-05	0.00022333
Wdr78	chr4:103038064-103114299	0.643374	5e-05	0.00022333
Il2rg	chrX:101264384-101268255	0.642434	5e-05	0.00022333
Clcn5	chrX:7158411-7319358	0.642378	5e-05	0.00022333
Cd24a	chr10:43579168-43584265	0.642081	5e-05	0.00022333
Rcc1	chr4:132331918-132345750	0.641672	5e-05	0.00022333
Tmc4	chr7:3645268-3677553	0.641629	5e-05	0.00022333
Dse	chr10:34151392-34207551	0.640442	5e-05	0.00022333
Ccnd1	chr7:144929930-144939925	0.639373	5e-05	0.00022333
Pola1	chrX:93304765-93632155	0.638975	5e-05	0.00022333
Slc39a11	chr11:113244854-113565815	0.638323	5e-05	0.00022333
Mcm7	chr5:138164588-138171862	0.637608	5e-05	0.00022333
1700037C18Rik	chr16:3905797-3908689	0.636872	5e-05	0.00022333
Eif5a	chr11:69916711-69921958	0.635966	5e-05	0.00022333
Ttc26	chr6:38381523-38427647	0.635931	5e-05	0.00022333
Tbc1d9	chr8:83165351-83272940	0.635201	5e-05	0.00022333
Tnfrsf26	chr7:143607684-143627845	0.635119	5e-05	0.00022333
Tnfrsf10b	chr14:69767471-69784411	0.634753	5e-05	0.00022333
Noc4l	chr5:110648418-110653382	0.632915	5e-05	0.00022333
Naip2	chr13:100144062-100202122	0.631783	5e-05	0.00022333
H2-Ea-ps	chr17:34342211-34344645	0.63177	5e-05	0.00022333
Ccdc86	chr19:10937159-10949266	0.630079	5e-05	0.00022333
Cib1	chr7:80227155-80232805	0.629409	5e-05	0.00022333
Dnah6	chr6:73017606-73221631	0.628886	5e-05	0.00022333
Sephs2	chr7:127271878-127274059	0.627171	5e-05	0.00022333
Pygl	chr12:70190814-70227683	0.627025	5e-05	0.00022333
Apod	chr16:31296191-31314808	0.626819	5e-05	0.00022333
Prdx5	chr19:6906818-6909645	0.625813	5e-05	0.00022333
Pik3cd	chr4:149649167-149701629	0.625044	5e-05	0.00022333
Nasp	chr4:116601051-116627951	0.622932	5e-05	0.00022333
Mcemp1	chr8:3665761-3668905	0.622616	5e-05	0.00022333
Rbl1	chr2:157145893-157204534	0.619822	5e-05	0.00022333
Mmp14	chr14:54431603-54441258	0.619455	5e-05	0.00022333
Ly6a	chr15:74994876-74998031	0.618875	5e-05	0.00022333
Ell2	chr13:75707483-75772358	0.618092	5e-05	0.00022333
Pprc1	chr19:46056538-46072909	0.617601	5e-05	0.00022333
Pole2	chr12:69201778-69228190	0.615595	5e-05	0.00022333
Clec4a3	chr6:122952514-122969878	0.615065	5e-05	0.00022333
Trp53i11	chr2:93187583-93201757	0.61472	5e-05	0.00022333
Asns	chr6:7675170-7693182	0.61447	5e-05	0.00022333
H2-Q6	chr17:35424846-35428361	0.613883	5e-05	0.00022333
Mitd1	chr1:37878889-37890411	0.613674	5e-05	0.00022333
Cfap57	chr4:118554550-118620405	0.613556	5e-05	0.00022333
Hyou1	chr9:44379489-44392369	0.612381	5e-05	0.00022333
Rnpep	chr1:135262698-135284084	0.61186	5e-05	0.00022333
Fgfr1op	chr17:8165517-8196470	0.611081	5e-05	0.00022333
Pfn1	chr11:70651846-70654650	0.610784	5e-05	0.00022333
Cfap36	chr11:29221535-29247272	0.610545	5e-05	0.00022333
Pf4	chr5:90772434-90773383	0.610249	5e-05	0.00022333
Psat1	chr19:15905122-15925059	0.609532	5e-05	0.00022333
Msrb1	chr17:24736641-24742778	0.609129	5e-05	0.00022333
Fbxo5	chr10:5799157-5805465	0.608722	5e-05	0.00022333
Mal	chr2:127633225-127656695	0.608475	5e-05	0.00022333
Pla2g16	chr19:7557458-7588545	0.607947	5e-05	0.00022333
Itgb6	chr2:60598291-60722603	0.607769	5e-05	0.00022333
Vars	chr17:35000906-35016329	0.607556	5e-05	0.00022333
Lpcat4	chr2:112239840-112247111	0.607286	5e-05	0.00022333
Idnk	chr13:58157648-58164693	0.606274	5e-05	0.00022333
Pik3cg	chr12:32173396-32208649	0.606143	5e-05	0.00022333
Cstb	chr10:78425669-78427622	0.605948	5e-05	0.00022333
Cd68	chr11:69664212-69666170	0.604913	5e-05	0.00022333
Eepd1	chr9:25481596-25604110	0.603711	5e-05	0.00022333
Creld2	chr15:88819645-88826681	0.602277	5e-05	0.00022333
Snrpa1	chr7:66060335-66074587	0.600192	5e-05	0.00022333
Irf8	chr8:120736357-120756692	0.599759	5e-05	0.00022333
Prim1	chr10:128015214-128030030	0.599536	5e-05	0.00022333
Ppp1r3b	chr8:35375740-35388137	0.599298	5e-05	0.00022333
Nampt	chr12:32820334-32853369	0.59886	5e-05	0.00022333
Adck4	chr7:27233012-27257949	0.596765	5e-05	0.00022333
Ptpn7	chr1:135132724-135145320	0.595303	5e-05	0.00022333
H2-K2	chr17:33974658-33978791	0.594903	5e-05	0.00022333
Xaf1	chr11:72301628-72313733	0.594236	5e-05	0.00022333
Slc16a10	chr10:40033534-40142254	0.593912	5e-05	0.00022333
Ubxn10	chr4:138709836-138744575	0.593885	5e-05	0.00022333
Sqle	chr15:59315091-59331193	0.593786	5e-05	0.00022333
Cfap69	chr5:5580981-5664232	0.593553	5e-05	0.00022333
Mgat4a	chr1:37439339-37541016	0.593466	5e-05	0.00022333
Fbn1	chr2:125300593-125506438	0.593195	5e-05	0.00022333
Nmral1	chr16:4711317-4719356	0.591527	5e-05	0.00022333
Mlec	chr5:115142980-115158176	0.591019	5e-05	0.00022333
Rrm1	chr7:102441694-102469771	0.590849	5e-05	0.00022333
Psmd10	chrX:140948424-140956711	0.589939	5e-05	0.00022333
B3gnt3	chr8:71691719-71701800	0.588566	5e-05	0.00022333
Tubb2a	chr13:34074279-34078008	0.588422	5e-05	0.00022333
Rhbdf2	chr11:116598165-116627019	0.588384	5e-05	0.00022333
Etv6	chr6:134035699-134270147	0.58814	5e-05	0.00022333
Parp10	chr15:76232994-76243440	0.587617	5e-05	0.00022333
Rab44	chr17:29135055-29148976	0.587338	5e-05	0.00022333
Lat2	chr5:134600102-134615025	0.587299	5e-05	0.00022333
Gpn2	chr4:133584372-133591735	0.586509	5e-05	0.00022333
Atp10d	chr5:72203328-72298771	0.586011	5e-05	0.00022333
Apobr	chr7:126585007-126589092	0.585845	5e-05	0.00022333
Nme2	chr11:93949813-93956256	0.584854	5e-05	0.00022333
Cchcr1	chr17:35517115-35531015	0.584326	5e-05	0.00022333
Mvd	chr8:122433595-122443422	0.584019	5e-05	0.00022333
Sdc4	chr2:164424246-164443188	0.583387	5e-05	0.00022333
H2-T23	chr17:35994503-36038174	0.582981	5e-05	0.00022333
Rangap1	chr15:81704247-81729919	0.582913	5e-05	0.00022333
Syt11	chr3:88744700-88772599	0.582621	5e-05	0.00022333
Eva1c	chr16:90830858-90904885	0.581761	5e-05	0.00022333
Fmnl1	chr11:103171137-103198900	0.581417	5e-05	0.00022333
Cd300ld	chr11:114982445-114989886	0.580914	5e-05	0.00022333
Trafd1	chr5:121371724-121385615	0.580885	5e-05	0.00022333
Ninj1	chr13:49187546-49196251	0.580579	5e-05	0.00022333
Uchl3	chr14:101653966-101696125	0.579987	5e-05	0.00022333
Tlr4	chr4:66827810-66842796	0.579255	5e-05	0.00022333
Exoc3l4	chr12:111417429-111431680	0.578756	5e-05	0.00022333
Fasn	chr11:120805957-120824547	0.578431	5e-05	0.00022333
Chordc1	chr9:18292266-18314000	0.578334	5e-05	0.00022333
Zfp385a	chr15:103313894-103340086	0.578238	5e-05	0.00022333
Plbd1	chr6:136612070-136661893	0.577799	5e-05	0.00022333
Usp18	chr6:121245905-121270917	0.576929	5e-05	0.00022333
Vill	chr9:119052777-119071525	0.576208	5e-05	0.00022333
Traf2	chr2:25517981-25546940	0.574765	5e-05	0.00022333
Piga	chrX:164419786-164433915	0.57457	5e-05	0.00022333
Slc35c1	chr2:92452764-92460518	0.574328	5e-05	0.00022333
Rgs19	chr2:181688418-181693977	0.574234	5e-05	0.00022333
Lmnb2	chr10:80901362-80918245	0.574223	5e-05	0.00022333
Slc7a6	chr8:106168874-106198704	0.571899	5e-05	0.00022333
Mrpl52	chr14:54426908-54429750	0.571111	5e-05	0.00022333
Ms4a6b	chr19:11518558-11530403	0.570681	5e-05	0.00022333
Aldh3a1	chr11:61208741-61218416	0.569422	5e-05	0.00022333
Atad2	chr15:58094046-58135082	0.569013	5e-05	0.00022333
4933412E12Rik	chr10:116950561-116963279	0.568879	5e-05	0.00022333
Asrgl1	chr19:9111718-9135566	0.568856	5e-05	0.00022333
Serpinb8	chr1:107590005-107608978	0.568854	5e-05	0.00022333
Mrpl33	chr5:31613950-31622644	0.568103	5e-05	0.00022333
Ift74	chr4:94614490-94693233	0.567987	5e-05	0.00022333
Ndrg1	chr15:66929317-66969641	0.566388	5e-05	0.00022333
Samd1	chr8:83997671-84000386	0.565945	5e-05	0.00022333
Nelfe	chr17:34850390-34856372	0.565729	5e-05	0.00022333
H2-Q2	chr17:35342332-35345722	0.565608	5e-05	0.00022333
Pcna	chr2:132249285-132253180	0.56534	5e-05	0.00022333
Rab36	chr10:75037088-75054100	0.565087	5e-05	0.00022333
Bcl6b	chr11:70224126-70229798	0.564472	5e-05	0.00022333
Cep85	chr4:134129857-134187085	0.562704	5e-05	0.00022333
Maats1	chr16:38297753-38341860	0.561582	5e-05	0.00022333
Nudc	chr4:133532541-133546027	0.56096	5e-05	0.00022333
Runx1	chr16:92601465-92826074	0.560566	5e-05	0.00022333
Cblc	chr7:19779717-19796809	0.560278	5e-05	0.00022333
Slc39a1	chr3:90248191-90253612	0.558898	5e-05	0.00022333
Vegfc	chr8:54077531-54186454	0.558407	5e-05	0.00022333
Arhgap30	chr1:171388959-171410239	0.558028	5e-05	0.00022333
Mov10	chr3:104794833-104818563	0.558002	5e-05	0.00022333
Ruvbl2	chr7:45421897-45434464	0.557043	5e-05	0.00022333
Dok2	chr14:70774380-70778494	0.557006	5e-05	0.00022333
Abracl	chr10:18011259-18023252	0.556438	5e-05	0.00022333
Ift22	chr5:136908149-136913244	0.556201	5e-05	0.00022333
Uqcrq	chr11:53428947-53430831	0.555658	5e-05	0.00022333
Efs	chr14:54916542-54926788	0.555426	5e-05	0.00022333
Rab27a	chr9:73044809-73097614	0.554244	5e-05	0.00022333
Tmem51	chr4:142030992-142088101	0.553178	5e-05	0.00022333
Pno1	chr11:17203199-17211589	0.553152	5e-05	0.00022333
Pla2g4a	chr1:149829618-149961290	0.551024	5e-05	0.00022333
Gpd1	chr15:99717592-99725007	0.549226	5e-05	0.00022333
Ran	chr5:129020155-129024321	0.548418	5e-05	0.00022333
Calr	chr8:84842087-84846931	0.547962	5e-05	0.00022333
Apbb1ip	chr2:22774326-22875653	0.547929	5e-05	0.00022333
Shmt1	chr11:60788896-60811265	0.54769	5e-05	0.00022333
Dusp16	chr6:134715467-134792628	0.547673	5e-05	0.00022333
Pld4	chr12:112760654-112768986	0.545907	5e-05	0.00022333
Ttc39a	chr4:109407099-109444745	0.545806	5e-05	0.00022333
Tnfsf13b	chr8:10006632-10035999	0.545546	5e-05	0.00022333
Cdkn2d	chr9:21288463-21291209	0.544421	5e-05	0.00022333
Was	chrX:8081465-8090491	0.544122	5e-05	0.00022333
Veph1	chr3:66053557-66296837	0.5439	5e-05	0.00022333
Mmp19	chr10:128790909-128804370	0.543733	5e-05	0.00022333
Snrpe	chr1:133603870-133610280	0.541981	5e-05	0.00022333
C2	chr17:34862601-34882100	0.54163	5e-05	0.00022333
Dnah8	chr17:30626935-30875264	0.541072	5e-05	0.00022333
Samhd1	chr2:157097528-157135222	0.540673	5e-05	0.00022333
Efhd2	chr4:141858141-141874920	0.540586	5e-05	0.00022333
Drc1	chr5:30341662-30366708	0.538693	5e-05	0.00022333
Casp7	chr19:56397128-56442343	0.538691	5e-05	0.00022333
Nup205	chr6:35177615-35247598	0.538254	5e-05	0.00022333
Pi15	chr1:17601900-17630939	0.538021	5e-05	0.00022333
Gnptab	chr10:88379411-88447329	0.537781	5e-05	0.00022333
Trim21	chr7:102557919-102565482	0.537773	5e-05	0.00022333
Emilin1	chr5:30913785-30921273	0.537138	5e-05	0.00022333
Prr15l	chr11:96929323-96935647	0.536939	5e-05	0.00022333
Col1a1	chr11:94936269-94951856	0.536919	5e-05	0.00022333
D1Ertd622e	chr1:97643901-97662018	0.536905	5e-05	0.00022333
Synpo	chr18:60593989-60624305	0.536431	5e-05	0.00022333
1110008P14Rik	chr2:32379100-32381915	0.534547	5e-05	0.00022333
Fbxo34	chr14:47472560-47531962	0.534149	5e-05	0.00022333
Hspa2	chr12:76404175-76406936	0.534103	5e-05	0.00022333
Btk	chrX:134542340-134583140	0.532626	5e-05	0.00022333
Ssr4	chrX:73787027-73790828	0.532552	5e-05	0.00022333
Plcg2	chr8:117498290-117635142	0.532458	5e-05	0.00022333
Setd8	chr5:124439929-124462307	0.532451	5e-05	0.00022333
Plet1	chr9:50488798-50505639	0.531605	5e-05	0.00022333
Nrm	chr17:35861317-35865400	0.531367	5e-05	0.00022333
Dpy30	chr17:74299473-74323944	0.530779	5e-05	0.00022333
Eif1a	chr18:46597703-46610225	0.530681	5e-05	0.00022333
H2-D1	chr17:35263093-35267497	0.530127	5e-05	0.00022333
Mvp	chr7:126986859-127014594	0.529611	5e-05	0.00022333
Sec61b	chr4:47474660-47483233	0.529367	5e-05	0.00022333
Ltb	chr17:35194506-35196305	0.528953	5e-05	0.00022333
Unc93b1	chr19:3935185-3949340	0.528162	5e-05	0.00022333
Bri3bp	chr5:125441567-125460885	0.526659	5e-05	0.00022333
P2ry2	chr7:100996567-101012053	0.526652	5e-05	0.00022333
Tle3	chr9:61372365-61418497	0.525763	5e-05	0.00022333
Pvrl1	chr9:43744575-43807461	0.52572	5e-05	0.00022333
Nme1	chr11:93958924-93968521	0.525302	5e-05	0.00022333
Smpd1	chr7:105554359-105558389	0.524858	5e-05	0.00022333
Tmem263	chr10:85102626-85117747	0.524688	5e-05	0.00022333
Hsp90ab1	chr17:45567777-45573261	0.524645	5e-05	0.00022333
Spry4	chr18:38586264-38601268	0.523781	5e-05	0.00022333
AF251705	chr11:114996768-115001880	0.522806	5e-05	0.00022333
Dusp8	chr7:142079486-142095284	0.522659	5e-05	0.00022333
Gem	chr4:11704446-11714993	0.522627	5e-05	0.00022333
Drc7	chr8:95055102-95078141	0.522147	5e-05	0.00022333
Kif9	chr9:110476957-110525174	0.521563	5e-05	0.00022333
Nxt1	chr2:148672614-148676026	0.520487	5e-05	0.00022333
Wdr63	chr3:146040525-146108036	0.519723	5e-05	0.00022333
0610009B22Rik	chr11:51685384-51688634	0.519387	5e-05	0.00022333
Gm8909	chr17:36164443-36168537	0.519281	5e-05	0.00022333
Odc1	chr12:17544872-17551502	0.518854	5e-05	0.00022333
Fos	chr12:85473900-85477270	0.518534	5e-05	0.00022333
Pla2g5	chr4:138799246-138863469	0.518424	5e-05	0.00022333
Sh3bgrl2	chr9:83548337-83600291	0.51824	5e-05	0.00022333
Tubb4b	chr2:25218744-25224702	0.517791	5e-05	0.00022333
Hap1	chr11:100347326-100356141	0.516997	5e-05	0.00022333
Hirip3	chr7:126861971-126865122	0.516535	5e-05	0.00022333
Wdr92	chr11:17211892-17235200	0.516249	5e-05	0.00022333
Ogfr	chr2:180589406-180595837	0.516158	5e-05	0.00022333
Gtf2e2	chr8:33731913-33777173	0.514176	5e-05	0.00022333
Ier5	chr1:155096366-155099636	0.514141	5e-05	0.00022333
Actg2	chr6:83512908-83536251	0.514044	5e-05	0.00022333
Grina	chr15:76246806-76249904	0.513621	5e-05	0.00022333
Capg	chr6:72544390-72562983	0.513462	5e-05	0.00022333
Pomp	chr5:147860627-147875778	0.512417	5e-05	0.00022333
Rassf4	chr6:116633007-116673836	0.510314	5e-05	0.00022333
Cox5a	chr9:57521231-57532426	0.509818	5e-05	0.00022333
Coro1a	chr7:126699773-126704816	0.509417	5e-05	0.00022333
Swi5	chr2:32278804-32288069	0.5088	5e-05	0.00022333
Arl4c	chr1:88698225-88702191	0.508748	5e-05	0.00022333
Dnajc15	chr14:77826216-77874917	0.50796	5e-05	0.00022333
Lsr	chr7:30957769-30973469	0.507695	5e-05	0.00022333
Arhgdib	chr6:136923660-136941899	0.507074	5e-05	0.00022333
Hn1	chr11:115497352-115514370	0.505586	5e-05	0.00022333
Plekho2	chr9:65552576-65580087	0.505233	5e-05	0.00022333
Usp43	chr11:67854522-67922153	0.50345	5e-05	0.00022333
Mgp	chr6:136872434-136875805	0.503124	5e-05	0.00022333
Rexo2	chr9:48468513-48480611	0.502859	5e-05	0.00022333
Qsox1	chr1:155778154-155812899	0.502809	5e-05	0.00022333
Cars	chr7:143557229-143600090	0.502704	5e-05	0.00022333
Acaa1a	chr9:119341293-119350295	0.502528	5e-05	0.00022333
Cnnm4	chr1:36471596-36508776	0.502487	5e-05	0.00022333
Cx3cr1	chr9:120048682-120068296	0.501504	5e-05	0.00022333
Slc25a25	chr2:32414486-32455476	0.501321	5e-05	0.00022333
Ppil1	chr17:29250834-29263971	0.501179	5e-05	0.00022333
Ahsa1	chr12:87266727-87273952	0.500803	5e-05	0.00022333
Sla	chr15:66670769-66850720	0.5006	5e-05	0.00022333
Cdk2ap2	chr19:4097350-4099017	0.500509	5e-05	0.00022333
Pgd	chr4:149149984-149166707	0.499161	5e-05	0.00022333
Grwd1	chr7:45825222-45830789	0.499113	5e-05	0.00022333
Man1a	chr10:53906032-54075796	0.498965	5e-05	0.00022333
Frem1	chr4:82897919-83052167	0.498193	5e-05	0.00022333
Pgm2	chr4:99929450-99987294	0.497893	5e-05	0.00022333
Ifngr2	chr16:91547093-91564007	0.497648	5e-05	0.00022333
Cxcl12	chr6:117168534-117181368	0.497355	5e-05	0.00022333
Gsr	chr8:33653237-33698162	0.497013	5e-05	0.00022333
Txnrd1	chr10:82833950-82897724	0.496722	5e-05	0.00022333
Hk2	chr6:82725026-82774454	0.496389	5e-05	0.00022333
Med8	chr4:118409336-118415824	0.496322	5e-05	0.00022333
Txn1	chr4:57943372-57956411	0.496209	5e-05	0.00022333
Mrpl12	chr11:120484668-120488754	0.495711	5e-05	0.00022333
Ptprc	chr1:138062858-138175305	0.495246	5e-05	0.00022333
Heatr1	chr13:12395374-12438893	0.495114	5e-05	0.00022333
Fes	chr7:80377757-80387946	0.494616	5e-05	0.00022333
Dnaaf5	chr5:139150222-139186505	0.494192	5e-05	0.00022333
Slc11a2	chr15:100387899-100423055	0.493865	5e-05	0.00022333
Clic1	chr17:35050242-35058719	0.493632	5e-05	0.00022333
Pdia4	chr6:47796140-47813512	0.493547	5e-05	0.00022333
Hck	chr2:153108467-153151441	0.492641	5e-05	0.00022333
Rnf114	chr2:167481135-167516166	0.492217	5e-05	0.00022333
Pdia6	chr12:17266594-17324730	0.492047	5e-05	0.00022333
Rilpl2	chr5:124463264-124478235	0.492019	5e-05	0.00022333
Itgb3	chr11:104607999-104670471	0.49192	5e-05	0.00022333
Mpzl2	chr9:45042343-45054043	0.491423	5e-05	0.00022333
Itgal	chr7:127296259-127335137	0.491265	5e-05	0.00022333
Abcc4	chr14:118482691-118706219	0.490291	5e-05	0.00022333
Ppp1r18	chr17:35865594-35875596	0.489822	5e-05	0.00022333
Col1a2	chr6:4505696-4541543	0.489817	5e-05	0.00022333
Hs6st1	chr1:36068399-36106446	0.489732	5e-05	0.00022333
Tfdp1	chr8:13338750-13378448	0.48914	5e-05	0.00022333
Tmem256	chr11:69838524-69839558	0.48819	5e-05	0.00022333
Cct3	chr3:88297134-88321766	0.488134	5e-05	0.00022333
Surf4	chr2:26913377-26933511	0.487904	5e-05	0.00022333
Golm1	chr13:59634995-59675784	0.486443	5e-05	0.00022333
Nop16	chr13:54584190-54590074	0.485846	5e-05	0.00022333
Ak7	chr12:105705981-105782447	0.485472	5e-05	0.00022333
Dera	chr6:137754576-137837872	0.484353	5e-05	0.00022333
Baz1a	chr12:54892988-54986336	0.484261	5e-05	0.00022333
Sec24d	chr3:123267495-123365636	0.483716	5e-05	0.00022333
Ubtd1	chr19:41981762-42034641	0.483378	5e-05	0.00022333
Bend4	chr5:67392146-67427799	0.483138	5e-05	0.00022333
Tes	chr6:17065148-17105825	0.482995	5e-05	0.00022333
Cyp51	chr5:4080673-4104697	0.482873	5e-05	0.00022333
Hif1a	chr12:73907866-73947530	0.482679	5e-05	0.00022333
Il1rap	chr16:26581704-26755502	0.482329	5e-05	0.00022333
Daxx	chr17:33909444-33915590	0.4818	5e-05	0.00022333
Ccdc25	chr14:65837301-65866604	0.481111	5e-05	0.00022333
Ksr1	chr11:79014800-79146354	0.48064	5e-05	0.00022333
Rmdn3	chr2:119136997-119157034	0.480339	5e-05	0.00022333
Mfap4	chr11:61485443-61488704	0.479824	5e-05	0.00022333
Lrig1	chr6:94500313-94700145	0.479727	5e-05	0.00022333
Mbd1	chr18:74268287-74282684	0.479708	5e-05	0.00022333
Rps27l	chr9:66946117-66949509	0.479245	5e-05	0.00022333
St3gal1	chr15:67102874-67176882	0.477271	5e-05	0.00022333
Rpgrip1l	chr8:91217029-91313222	0.476871	5e-05	0.00022333
Pmepa1	chr2:173224464-173276533	0.476479	5e-05	0.00022333
Sfxn1	chr13:54071844-54108345	0.476399	5e-05	0.00022333
Pak1	chr7:97842938-97912381	0.474796	5e-05	0.00022333
Parp11	chr6:127453722-127494239	0.472978	5e-05	0.00022333
Morf4l2	chrX:136732947-136803361	0.472816	5e-05	0.00022333
S100a14	chr3:90526848-90528835	0.472744	5e-05	0.00022333
Gramd3	chr18:56432131-56503792	0.472419	5e-05	0.00022333
Gramd1b	chr9:40297906-40455764	0.472294	5e-05	0.00022333
Dtymk	chr1:93792575-93801934	0.471875	5e-05	0.00022333
Ezh2	chr6:47530273-47595030	0.471509	5e-05	0.00022333
Svep1	chr4:58042795-58206596	0.47119	5e-05	0.00022333
Sec23b	chr2:144556228-144590753	0.470279	5e-05	0.00022333
Sh3bp2	chr5:34525783-34563639	0.469644	5e-05	0.00022333
Gusb	chr5:129989020-130002828	0.468724	5e-05	0.00022333
Nfkbib	chr7:28756173-28766644	0.468647	5e-05	0.00022333
Nab1	chr1:52455848-52500448	0.468152	5e-05	0.00022333
Col18a1	chr10:77052178-77166530	0.467337	5e-05	0.00022333
March1	chr8:65618039-66471637	0.466193	5e-05	0.00022333
Pde12	chr14:26664116-26669846	0.46609	5e-05	0.00022333
Tcirg1	chr19:3896049-3907133	0.464776	5e-05	0.00022333
Prkcdbp	chr7:105480615-105482197	0.464088	5e-05	0.00022333
Ola1	chr2:73092800-73214447	0.46373	5e-05	0.00022333
Krt18	chr15:102028215-102032026	0.463239	5e-05	0.00022333
Tmem37	chr1:120067376-120073780	0.463215	5e-05	0.00022333
Nol12	chr15:78934932-78941910	0.462839	5e-05	0.00022333
Fam105a	chr15:27655070-27681542	0.460967	5e-05	0.00022333
H2-Q10	chr17:35470088-35474563	0.460841	5e-05	0.00022333
Bcl10	chr3:145924261-145934364	0.459673	5e-05	0.00022333
Lmo4	chr3:144188529-144205255	0.459444	5e-05	0.00022333
Dnah2	chr11:69420808-69549108	0.45931	5e-05	0.00022333
Klf4	chr4:55527136-55532475	0.458637	5e-05	0.00022333
Trib1	chr15:59648653-59657099	0.458298	5e-05	0.00022333
Atp11a	chr8:12757015-12868728	0.458023	5e-05	0.00022333
Tuba1a	chr15:98949846-98953501	0.45608	5e-05	0.00022333
Rhog	chr7:102239122-102250118	0.455859	5e-05	0.00022333
Dxo	chr17:34837018-34839186	0.455784	5e-05	0.00022333
Csf2ra	chr19:61224401-61228418	0.455735	5e-05	0.00022333
Adar	chr3:89715021-89764632	0.455392	5e-05	0.00022333
Ccdc181	chr1:164275597-164287847	0.455011	5e-05	0.00022333
Actr3	chr1:125392904-125435727	0.45475	5e-05	0.00022333
Ptgr1	chr4:58965589-58987078	0.454454	5e-05	0.00022333
B4galt5	chr2:167298444-167349178	0.453828	5e-05	0.00022333
Slbp	chr5:33640054-33652574	0.453794	5e-05	0.00022333
Slmo2	chr2:174465090-174472941	0.453423	5e-05	0.00022333
Snx30	chr4:59805649-59904740	0.453244	5e-05	0.00022333
Vasp	chr7:19256929-19271854	0.453242	5e-05	0.00022333
B4galt1	chr4:40804581-40854537	0.452766	5e-05	0.00022333
Pdia3	chr2:121413901-121438686	0.452173	5e-05	0.00022333
Slc25a5	chrX:36795596-36798808	0.45213	5e-05	0.00022333
Gphn	chr12:78226654-78684769	0.451763	5e-05	0.00022333
Gsdmd	chr15:75862338-75867404	0.451017	5e-05	0.00022333
Me2	chr18:73770039-73815392	0.450812	5e-05	0.00022333
Parp12	chr6:39086411-39118349	0.450364	5e-05	0.00022333
Cybb	chrX:9435253-9469324	0.450124	5e-05	0.00022333
Cetn2	chrX:72913564-72918344	0.450079	5e-05	0.00022333
Fstl1	chr16:37777054-37836516	0.449797	5e-05	0.00022333
Casp3	chr8:46617290-46639698	0.449191	5e-05	0.00022333
Mrpl54	chr10:81264721-81266926	0.449163	5e-05	0.00022333
Psmb6	chr11:70525356-70527858	0.448491	5e-05	0.00022333
Xdh	chr17:73883894-73950196	0.448147	5e-05	0.00022333
Cdca4	chr12:112820234-112829389	0.447881	5e-05	0.00022333
Dpt	chr1:164796731-164824266	0.447669	5e-05	0.00022333
Picalm	chr7:90130231-90209447	0.447352	5e-05	0.00022333
Traf3	chr12:111159849-111267155	0.447129	5e-05	0.00022333
Suv39h1	chrX:8061170-8074760	0.447054	5e-05	0.00022333
Pebp1	chr5:117282650-117287564	0.446536	5e-05	0.00022333
Nadk	chr4:155562391-155591001	0.446427	5e-05	0.00022333
Psmb4	chr3:94884323-94886958	0.446286	5e-05	0.00022333
Cfl1	chr19:5490454-5494031	0.446076	5e-05	0.00022333
Kctd17	chr15:78428563-78439303	0.44578	5e-05	0.00022333
Laptm5	chr4:130913333-130936148	0.444644	5e-05	0.00022333
Ifit3	chr19:34583528-34588982	0.444576	5e-05	0.00022333
Eif2b2	chr12:85219512-85226628	0.444439	5e-05	0.00022333
Fcer2a	chr8:3681736-3694174	0.444383	5e-05	0.00022333
Dusp18	chr11:3895239-3901296	0.444214	5e-05	0.00022333
Gnai1	chr5:18265134-18360413	0.443996	5e-05	0.00022333
H2-M3	chr17:37270233-37274485	0.443654	5e-05	0.00022333
Ctsh	chr9:90054266-90076095	0.443237	5e-05	0.00022333
Uba7	chr9:107975566-107984056	0.442715	5e-05	0.00022333
Sec61a1	chr6:88503606-88518800	0.440824	5e-05	0.00022333
Mydgf	chr17:56176540-56183920	0.440518	5e-05	0.00022333
Rrs1	chr1:9545407-9547455	0.439745	5e-05	0.00022333
Aprt	chr8:122574636-122576907	0.439338	5e-05	0.00022333
Smim3	chr18:60474190-60501983	0.438173	5e-05	0.00022333
Rfk	chr19:17394042-17401349	0.438116	5e-05	0.00022333
Pign	chr1:105518421-105663676	0.437969	5e-05	0.00022333
Fam96a	chr9:66126610-66138968	0.436688	5e-05	0.00022333
Plaur	chr7:24462499-24475873	0.436526	5e-05	0.00022333
Dll1	chr17:15367353-15375823	0.435388	5e-05	0.00022333
Dynll1	chr5:115297109-115300990	0.435269	5e-05	0.00022333
Alyref	chr11:120594515-120598365	0.435253	5e-05	0.00022333
Dab2	chr15:6299788-6440709	0.433726	5e-05	0.00022333
Ctsz	chr2:174415803-174438992	0.433089	5e-05	0.00022333
Whsc1	chr5:33843111-33897966	0.432873	5e-05	0.00022333
Scgb3a1	chr11:49663594-49665118	0.430193	5e-05	0.00022333
Dapk1	chr13:60601946-60763191	0.429573	5e-05	0.00022333
Hspd1	chr1:55077833-55087932	0.42945	5e-05	0.00022333
Tmco4	chr4:138972282-139059171	0.42879	5e-05	0.00022333
Sulf2	chr2:166073898-166155683	0.428727	5e-05	0.00022333
Rhoc	chr3:104789033-104794459	0.427836	5e-05	0.00022333
Icosl	chr10:78069367-78079525	0.427811	5e-05	0.00022333
Npc2	chr12:84754558-84773112	0.427769	5e-05	0.00022333
Eif4a1	chr11:69666935-69672423	0.425672	5e-05	0.00022333
Pik3ap1	chr19:41274217-41385070	0.42558	5e-05	0.00022333
Aacs	chr5:125475872-125517403	0.425514	5e-05	0.00022333
Nop9	chr14:55745692-55758424	0.425061	5e-05	0.00022333
Atox1	chr11:55446642-55461138	0.424199	5e-05	0.00022333
Rars	chr11:35808380-35834528	0.423902	5e-05	0.00022333
Prr13	chr15:102459169-102462806	0.42353	5e-05	0.00022333
Ahcyl2	chr6:29768442-29912310	0.423494	5e-05	0.00022333
Isg20	chr7:78913423-78920396	0.423334	5e-05	0.00022333
Sdc1	chr12:8771395-8793687	0.42273	5e-05	0.00022333
Hint1	chr11:54866437-54870496	0.422511	5e-05	0.00022333
Cfap44	chr16:44394798-44482428	0.421566	5e-05	0.00022333
Mif4gd	chr11:115607918-115612969	0.421136	5e-05	0.00022333
Ripk1	chr13:34002873-34035170	0.420562	5e-05	0.00022333
Tcp1	chr17:12916328-12940396	0.417419	5e-05	0.00022333
Slc7a1	chr5:148327409-148399904	0.416425	5e-05	0.00022333
Psd4	chr2:24385396-24408729	0.415231	5e-05	0.00022333
Nrcam	chr12:44328884-44601846	0.414516	5e-05	0.00022333
Fbp2	chr13:62836884-62858370	0.413829	5e-05	0.00022333
Ampd3	chr7:110768205-110812408	0.413147	5e-05	0.00022333
Spcs3	chr8:54520432-54529998	0.413131	5e-05	0.00022333
Irak2	chr6:113638466-113695027	0.412307	5e-05	0.00022333
Ints5	chr19:8892986-8897890	0.411414	5e-05	0.00022333
Ostc	chr3:130695916-130709444	0.411001	5e-05	0.00022333
Arpc3	chr5:122391927-122406178	0.408844	5e-05	0.00022333
Marcks	chr10:37133242-37138926	0.408647	5e-05	0.00022333
Cox7a2	chr9:79755240-79759853	0.408447	5e-05	0.00022333
Edem1	chr6:108828640-108859356	0.406854	5e-05	0.00022333
Eif2s1	chr12:78862071-78887010	0.406732	5e-05	0.00022333
Rinl	chr7:28788968-28798966	0.40608	5e-05	0.00022333
Lrp2	chr2:69424334-69586067	0.404785	5e-05	0.00022333
Mesdc1	chr7:83880494-83884341	0.404505	5e-05	0.00022333
Topbp1	chr9:103305326-103350427	0.40444	5e-05	0.00022333
Polr1c	chr17:46243919-46248045	0.403879	5e-05	0.00022333
Tacstd2	chr6:67534058-67535822	0.403113	5e-05	0.00022333
Psmd14	chr2:61711693-61800376	0.402587	5e-05	0.00022333
Ube2m	chr7:13035119-13038275	0.401318	5e-05	0.00022333
Timm13	chr10:80879815-80900969	0.39953	5e-05	0.00022333
Adam17	chr12:21316391-21373632	0.398928	5e-05	0.00022333
Jak2	chr19:29251802-29313080	0.398771	5e-05	0.00022333
Oat	chr7:132557474-132576398	0.398673	5e-05	0.00022333
Sra1	chr18:36667186-36670311	0.396535	5e-05	0.00022333
Arpc4	chr6:113378112-113414571	0.394955	5e-05	0.00022333
Pi16	chr17:29318881-29328902	0.394578	5e-05	0.00022333
Strbp	chr2:37569867-37647285	0.394471	5e-05	0.00022333
S100a6	chr3:90612893-90614414	0.393619	5e-05	0.00022333
Atp5e	chr2:174461074-174464101	0.393532	5e-05	0.00022333
Serp1	chr3:58521970-58557501	0.392167	5e-05	0.00022333
N4bp1	chr8:86841138-86885258	0.391112	5e-05	0.00022333
Clint1	chr11:45851963-45910625	0.391008	5e-05	0.00022333
Cpsf2	chr12:101975973-102005993	0.390208	5e-05	0.00022333
Psma7	chr2:180036366-180042464	0.389533	5e-05	0.00022333
Rnf150	chr8:82863355-83091271	0.386975	5e-05	0.00022333
Tspo	chr15:83563572-83574203	0.3856	5e-05	0.00022333
Etf1	chr18:34902784-34932003	0.385096	5e-05	0.00022333
Znfx1	chr2:167035795-167065862	0.38499	5e-05	0.00022333
Ifi35	chr11:101448411-101458701	0.384864	5e-05	0.00022333
Gsta4	chr9:78191965-78209349	0.384482	5e-05	0.00022333
Ogfrl1	chr1:23366423-23383175	0.383608	5e-05	0.00022333
Fbxl5	chr5:43744617-43782149	0.383261	5e-05	0.00022333
Tra2b	chr16:22245740-22265929	0.382669	5e-05	0.00022333
Dnajb11	chr16:22857844-22899451	0.381942	5e-05	0.00022333
Lgals9	chr11:78962978-78984924	0.381842	5e-05	0.00022333
Enah	chr1:181896385-182019980	0.38112	5e-05	0.00022333
Man2a1	chr17:64601648-64755110	0.380311	5e-05	0.00022333
Gars	chr6:55038000-55079504	0.379255	5e-05	0.00022333
Chsy1	chr7:66109514-66173798	0.378433	5e-05	0.00022333
Eri1	chr8:35465264-35495533	0.377994	5e-05	0.00022333
Slc38a2	chr15:96687391-96699698	0.377503	5e-05	0.00022333
Serpinb9	chr13:33004540-33017955	0.377353	5e-05	0.00022333
Ubfd1	chr7:122067197-122082199	0.37725	5e-05	0.00022333
Arf4	chr14:26638196-26657258	0.3758	5e-05	0.00022333
Ddx58	chr4:40203776-40239825	0.375146	5e-05	0.00022333
Scly	chr1:91298337-91321080	0.37441	5e-05	0.00022333
Dpp9	chr17:56186681-56218889	0.369519	5e-05	0.00022333
Tm9sf4	chr2:153161300-153210463	0.368538	5e-05	0.00022333
Ssr2	chr3:88579670-88588413	0.368115	5e-05	0.00022333
Atf4	chr15:80255183-80257545	0.366957	5e-05	0.00022333
Abr	chr11:76416731-76577739	0.363919	5e-05	0.00022333
Rab8b	chr9:66843663-66919705	0.359426	5e-05	0.00022333
Cldn3	chr5:134986213-135001350	0.359085	5e-05	0.00022333
Smc4	chr3:69004971-69034623	0.356722	5e-05	0.00022333
Arf6	chr12:69372149-69375980	0.356097	5e-05	0.00022333
Edf1	chr2:25557899-25562082	0.353428	5e-05	0.00022333
Gm2a	chr11:55097984-55113028	0.351572	5e-05	0.00022333
Lgals3	chr14:47373859-47386167	0.349291	5e-05	0.00022333
Mcl1	chr3:95658720-95663178	0.348958	5e-05	0.00022333
Vwa5a	chr9:38718267-38743337	0.342327	5e-05	0.00022333
Phc2	chr4:128654701-128752881	0.336535	5e-05	0.00022333
Trp53inp2	chr2:155381855-155389847	0.336175	5e-05	0.00022333
Gfpt1	chr6:87042845-87092207	0.333963	5e-05	0.00022333
Ddost	chr4:138304737-138312611	0.331744	5e-05	0.00022333
Taldo1	chr7:141392159-141402976	0.331383	5e-05	0.00022333
Tmprss2	chr16:97564681-97611195	-0.341846	5e-05	0.00022333
Lmbrd1	chr1:24678543-24766301	-0.341923	5e-05	0.00022333
Fam129a	chr1:151571372-151719347	-0.342046	5e-05	0.00022333
Wwp1	chr4:19608299-19709004	-0.345342	5e-05	0.00022333
Inpp5a	chr7:139389108-139582797	-0.34552	5e-05	0.00022333
Zcchc24	chr14:25711639-25768856	-0.346483	5e-05	0.00022333
Atrn	chr2:130906495-131030326	-0.346711	5e-05	0.00022333
Bcl2l2	chr14:54883424-54888234	-0.349902	5e-05	0.00022333
Dopey2	chr16:93711906-93810588	-0.349977	5e-05	0.00022333
Pdlim2	chr14:70164217-70177672	-0.35191	5e-05	0.00022333
Lrrc16a	chr13:24012483-24280790	-0.355283	5e-05	0.00022333
Arhgef18	chr8:3393007-3456600	-0.355601	5e-05	0.00022333
Vezf1	chr11:88068278-88084729	-0.356742	5e-05	0.00022333
Prkci	chr3:30995770-31052740	-0.35783	5e-05	0.00022333
Abhd4	chr14:54254128-54269169	-0.357945	5e-05	0.00022333
Mapre2	chr18:23752332-23893861	-0.358622	5e-05	0.00022333
2310022B05Rik	chr8:124635755-124663369	-0.359398	5e-05	0.00022333
Tpst1	chr5:130073325-130135733	-0.359552	5e-05	0.00022333
Nup210	chr6:91013066-91116826	-0.3596	5e-05	0.00022333
Swap70	chr7:110221702-110283506	-0.360697	5e-05	0.00022333
Tmem50a	chr4:134897848-134914916	-0.36114	5e-05	0.00022333
Cdc42ep1	chr15:78842646-78855529	-0.362242	5e-05	0.00022333
Ulk2	chr11:61775597-61855092	-0.362666	5e-05	0.00022333
Acaa2	chr18:74779211-74806207	-0.363539	5e-05	0.00022333
Ubr3	chr2:69897245-70024010	-0.363736	5e-05	0.00022333
Pja2	chr17:64281005-64331883	-0.364698	5e-05	0.00022333
Rsrp1	chr4:134923624-134927370	-0.364745	5e-05	0.00022333
2510009E07Rik	chr16:21649044-21694665	-0.364855	5e-05	0.00022333
Ggta1	chr2:35400178-35461449	-0.364916	5e-05	0.00022333
Lpcat1	chr13:73467382-73514538	-0.365134	5e-05	0.00022333
Ypel3	chr7:126776974-126780514	-0.365636	5e-05	0.00022333
Zak	chr2:72285636-72442610	-0.365804	5e-05	0.00022333
Fam174b	chr7:73740306-73776919	-0.365927	5e-05	0.00022333
Phldb1	chr9:44686307-44735198	-0.366138	5e-05	0.00022333
Sh3d19	chr3:86084433-86130521	-0.366476	5e-05	0.00022333
Fgd5	chr6:91987109-92076005	-0.367549	5e-05	0.00022333
Fyco1	chr9:123789499-123851899	-0.367612	5e-05	0.00022333
2310067B10Rik	chr11:115765432-115799033	-0.368428	5e-05	0.00022333
Lipa	chr19:34492315-34527474	-0.368863	5e-05	0.00022333
Ntn1	chr11:68209363-68386826	-0.370218	5e-05	0.00022333
Pphln1	chr15:93398349-93491912	-0.370621	5e-05	0.00022333
Nav2	chr7:48959072-49610088	-0.370859	5e-05	0.00022333
Nynrin	chr14:55854114-55874736	-0.371062	5e-05	0.00022333
Gltscr1l	chr17:46798115-46831413	-0.37254	5e-05	0.00022333
A430105I19Rik	chr2:118754144-118762661	-0.372751	5e-05	0.00022333
Mpv17	chr5:31140662-31154251	-0.373599	5e-05	0.00022333
Thra	chr11:98741872-98765111	-0.373653	5e-05	0.00022333
Pcdh18	chr3:49743295-49757316	-0.375056	5e-05	0.00022333
Tcp11l2	chr10:84576946-84614355	-0.375245	5e-05	0.00022333
Fcgrt	chr7:45092992-45103822	-0.375532	5e-05	0.00022333
Sparcl1	chr5:104079108-104114088	-0.375621	5e-05	0.00022333
Tnrc6c	chr11:117654288-117763441	-0.375675	5e-05	0.00022333
Anpep	chr7:79821802-79842352	-0.376103	5e-05	0.00022333
Lrp5	chr19:3584824-3686564	-0.376337	5e-05	0.00022333
Tgfbrap1	chr1:43047268-43098622	-0.376659	5e-05	0.00022333
Exoc6b	chr6:84618485-85069513	-0.376678	5e-05	0.00022333
Clip1	chr5:123577793-123684361	-0.37674	5e-05	0.00022333
Etl4	chr2:20289912-20810535	-0.377384	5e-05	0.00022333
Clstn1	chr4:149586467-149648899	-0.378042	5e-05	0.00022333
Klhl5	chr5:65131230-65168142	-0.378178	5e-05	0.00022333
Alas1	chr9:106233454-106247954	-0.379852	5e-05	0.00022333
Pls3	chrX:75785653-75875170	-0.379852	5e-05	0.00022333
Coro2b	chr9:62419491-62537044	-0.380136	5e-05	0.00022333
Mut	chr17:40934684-40961989	-0.380234	5e-05	0.00022333
Arhgef17	chr7:100869745-100932161	-0.381007	5e-05	0.00022333
Pkig	chr2:163658385-163726158	-0.381467	5e-05	0.00022333
Tsc22d1	chr14:76415820-76507766	-0.382677	5e-05	0.00022333
Slc25a23	chr17:57043710-57059863	-0.384302	5e-05	0.00022333
Mfap2	chr4:141010423-141015984	-0.384845	5e-05	0.00022333
Numb	chr12:83794033-83921934	-0.385163	5e-05	0.00022333
Nr3c1	chr18:39410544-39487245	-0.386707	5e-05	0.00022333
Ldlrad3	chr2:101950200-102186460	-0.386833	5e-05	0.00022333
Ubr1	chr2:120850655-120970715	-0.386921	5e-05	0.00022333
Rarg	chr15:102234937-102257522	-0.386949	5e-05	0.00022333
Nfic	chr10:81396190-81427173	-0.387224	5e-05	0.00022333
Kmt2c	chr5:25271793-25498783	-0.388408	5e-05	0.00022333
AI504432	chr3:107039503-107054322	-0.388497	5e-05	0.00022333
Flcn	chr11:59791407-59810039	-0.388633	5e-05	0.00022333
Smim14	chr5:65448754-65492835	-0.389863	5e-05	0.00022333
Ptrf	chr11:100956735-100970617	-0.389884	5e-05	0.00022333
Smurf2	chr11:106820063-106920715	-0.390018	5e-05	0.00022333
Gimap6	chr6:48701582-48708244	-0.390189	5e-05	0.00022333
Prps2	chrX:167346332-167382699	-0.390522	5e-05	0.00022333
Evi5	chr5:107744794-107875107	-0.390672	5e-05	0.00022333
Nrbp2	chr15:76085593-76090013	-0.392022	5e-05	0.00022333
Dkk3	chr7:112116018-112159057	-0.392412	5e-05	0.00022333
Adh1	chr3:138277644-138290691	-0.39291	5e-05	0.00022333
Spg20	chr3:55112107-55137332	-0.393091	5e-05	0.00022333
Zfand5	chr19:21272277-21286840	-0.394179	5e-05	0.00022333
Atp2b1	chr10:98915151-99026143	-0.394262	5e-05	0.00022333
Tnn	chr1:160085031-160153575	-0.394272	5e-05	0.00022333
Arap2	chr5:62602445-62766177	-0.394604	5e-05	0.00022333
Fnbp1l	chr3:122538718-122619714	-0.394681	5e-05	0.00022333
Psd3	chr8:67689081-67974574	-0.394777	5e-05	0.00022333
Tsc22d3	chrX:140539528-140600522	-0.395194	5e-05	0.00022333
Rin2	chr2:145786115-145887616	-0.39533	5e-05	0.00022333
Mef2c	chr13:83504033-83667079	-0.396193	5e-05	0.00022333
Smpdl3a	chr10:57794543-57811830	-0.39643	5e-05	0.00022333
Zdhhc20	chr14:57832701-57890262	-0.39652	5e-05	0.00022333
March2	chr17:33685691-33718677	-0.396841	5e-05	0.00022333
Sh3tc1	chr5:35697179-35729276	-0.397037	5e-05	0.00022333
Ptprm	chr17:66666847-67354459	-0.397492	5e-05	0.00022333
Myo5b	chr18:74442618-74771477	-0.39807	5e-05	0.00022333
Tet3	chr6:83362373-83441678	-0.398922	5e-05	0.00022333
Pygm	chr19:6384428-6398459	-0.399126	5e-05	0.00022333
Tnnt2	chr1:135836333-135852268	-0.399649	5e-05	0.00022333
Radil	chr5:142484838-142551098	-0.399907	5e-05	0.00022333
Plxna1	chr6:89316313-89362613	-0.399947	5e-05	0.00022333
Fbxo21	chr5:117976769-118010191	-0.400454	5e-05	0.00022333
Pald1	chr10:61319656-61383523	-0.400456	5e-05	0.00022333
Rasip1	chr7:45627536-45639092	-0.400784	5e-05	0.00022333
Chn1	chr2:73596525-73775346	-0.400942	5e-05	0.00022333
Sorbs1	chr19:40292039-40513812	-0.401238	5e-05	0.00022333
Tbx5	chr5:119834662-119885218	-0.401542	5e-05	0.00022333
Dach1	chr14:97786845-98169765	-0.402184	5e-05	0.00022333
Add3	chr19:53140442-53247326	-0.402246	5e-05	0.00022333
Ackr2	chr9:121898354-121911071	-0.40235	5e-05	0.00022333
Cd22	chr7:30865403-30880342	-0.402662	5e-05	0.00022333
Lamb2	chr9:108479861-108490530	-0.40303	5e-05	0.00022333
Nav1	chr1:135434579-135585355	-0.404531	5e-05	0.00022333
Trim35	chr14:66295328-66311424	-0.40461	5e-05	0.00022333
Sun1	chr5:139200636-139249839	-0.404747	5e-05	0.00022333
Gimap1	chr6:48739046-48743795	-0.404889	5e-05	0.00022333
Pcnx	chr12:81860029-82000924	-0.405192	5e-05	0.00022333
Hip1	chr5:135406518-135545122	-0.405581	5e-05	0.00022333
Stxbp5	chr10:9755546-9901040	-0.405838	5e-05	0.00022333
Erg	chr16:95359168-95586593	-0.405924	5e-05	0.00022333
Cep68	chr11:20227036-20249424	-0.406122	5e-05	0.00022333
Cryab	chr9:50751071-50756635	-0.406285	5e-05	0.00022333
Fech	chr18:64456549-64489066	-0.406766	5e-05	0.00022333
Tm7sf3	chr6:146602275-146634592	-0.407229	5e-05	0.00022333
Scarf2	chr16:17797281-17808287	-0.407255	5e-05	0.00022333
Abtb1	chr6:88835913-88841935	-0.407487	5e-05	0.00022333
Napsa	chr7:44572444-44586846	-0.407547	5e-05	0.00022333
Nrp1	chr8:128359072-128505475	-0.407663	5e-05	0.00022333
Tead1	chr7:112679319-112906805	-0.407707	5e-05	0.00022333
Fam63b	chr9:70599013-70657174	-0.407743	5e-05	0.00022333
Fam135a	chr1:24010757-24100341	-0.408017	5e-05	0.00022333
Fzd4	chr7:89404365-89410110	-0.408499	5e-05	0.00022333
Cdk19	chr10:40349307-40483818	-0.408563	5e-05	0.00022333
Mib2	chr4:155654469-155669254	-0.409169	5e-05	0.00022333
Proser1	chr3:53463816-53481755	-0.409786	5e-05	0.00022333
Tprgl	chr4:154157484-154160684	-0.410184	5e-05	0.00022333
Stard4	chr18:33201420-33213816	-0.410239	5e-05	0.00022333
Tk2	chr8:104226690-104248558	-0.410253	5e-05	0.00022333
Cdadc1	chr14:59559387-59597959	-0.410641	5e-05	0.00022333
Mmp15	chr8:95352336-95374293	-0.410989	5e-05	0.00022333
Dusp7	chr9:106368631-106375723	-0.411433	5e-05	0.00022333
Cacna2d1	chr5:15934690-16374511	-0.411716	5e-05	0.00022333
Taok2	chr7:126865676-126884967	-0.411737	5e-05	0.00022333
Sirt1	chr10:63319004-63339035	-0.412548	5e-05	0.00022333
1810011O10Rik	chr8:24437615-24438946	-0.412871	5e-05	0.00022333
Armcx4	chrX:134686518-134697772	-0.413274	5e-05	0.00022333
Lama2	chr10:26981284-27616942	-0.413507	5e-05	0.00022333
Tcn2	chr11:3917077-3932078	-0.414151	5e-05	0.00022333
Mecp2	chrX:74026591-74085690	-0.414415	5e-05	0.00022333
Arap3	chr18:37972622-37998969	-0.414662	5e-05	0.00022333
Itga1	chr13:114958080-115101964	-0.414727	5e-05	0.00022333
Zfp280d	chr9:72274898-72363771	-0.4151	5e-05	0.00022333
Tmbim1	chr1:74285033-74353692	-0.41517	5e-05	0.00022333
Slc25a42	chr8:70184339-70212281	-0.415366	5e-05	0.00022333
Gfra2	chr14:70890106-70979840	-0.415441	5e-05	0.00022333
Cdc42bpg	chr19:6306456-6325652	-0.415652	5e-05	0.00022333
Hmg20a	chr9:56418845-56496936	-0.416002	5e-05	0.00022333
Hspa12a	chr19:58795750-58860984	-0.416101	5e-05	0.00022333
Dab2ip	chr2:35549533-35730994	-0.416407	5e-05	0.00022333
Arhgap24	chr5:102481390-102897937	-0.416425	5e-05	0.00022333
Mtmr10	chr7:64287669-64340806	-0.417213	5e-05	0.00022333
Zbtb4	chr11:69765911-69784026	-0.417332	5e-05	0.00022333
Shprh	chr10:11149429-11215273	-0.417494	5e-05	0.00022333
Arhgef3	chr14:27143992-27403911	-0.417564	5e-05	0.00022333
Slc26a9	chr1:131744021-131770405	-0.418397	5e-05	0.00022333
Rbm33	chr5:28317188-28419242	-0.41841	5e-05	0.00022333
Glcci1	chr6:8509599-8597549	-0.4187	5e-05	0.00022333
Rev3l	chr10:39732159-39875205	-0.419341	5e-05	0.00022333
Krba1	chr6:48395585-48419855	-0.419631	5e-05	0.00022333
Pan2	chr10:128303334-128321358	-0.41984	5e-05	0.00022333
Itgb5	chr16:33829664-33949338	-0.419887	5e-05	0.00022333
Tcf7	chr11:52252603-52282571	-0.420358	5e-05	0.00022333
Mmp2	chr8:92827327-92853420	-0.420725	5e-05	0.00022333
Fbxl3	chr14:103080238-103099509	-0.420777	5e-05	0.00022333
Myo9a	chr9:59751173-59928866	-0.420872	5e-05	0.00022333
Rbak	chr5:143172185-143180775	-0.420957	5e-05	0.00022333
Cdk18	chr1:132113546-132139685	-0.421358	5e-05	0.00022333
Dcaf6	chr1:165329500-165460463	-0.422015	5e-05	0.00022333
Chrnb1	chr11:69784035-69795937	-0.422615	5e-05	0.00022333
Arid3b	chr9:57790504-57834234	-0.422632	5e-05	0.00022333
Pcmtd1	chr1:7088919-7173628	-0.422962	5e-05	0.00022333
Sox4	chr13:28950729-28953682	-0.423215	5e-05	0.00022333
Dip2c	chr13:9276524-9668926	-0.42356	5e-05	0.00022333
Limch1	chr5:66745839-67057159	-0.423799	5e-05	0.00022333
Luc7l3	chr11:94291138-94321911	-0.424082	5e-05	0.00022333
Ehbp1	chr11:22005825-22286795	-0.424311	5e-05	0.00022333
Ccpg1	chr9:72985503-73039699	-0.42476	5e-05	0.00022333
Mccc2	chr13:99948531-100015639	-0.425219	5e-05	0.00022333
Ccdc9	chr7:16274041-16286795	-0.425734	5e-05	0.00022333
Tmem47	chrX:81070643-81097875	-0.426223	5e-05	0.00022333
Ago1	chr4:126435012-126468421	-0.426679	5e-05	0.00022333
Fam84b	chr15:60818995-60831400	-0.426721	5e-05	0.00022333
Zfp395	chr14:65358675-65398930	-0.426739	5e-05	0.00022333
Prkca	chr11:107933386-108343888	-0.428079	5e-05	0.00022333
4833420G17Rik	chr13:119462758-119486117	-0.428151	5e-05	0.00022333
Lmo2	chr2:103957994-103981878	-0.428495	5e-05	0.00022333
Cyth3	chr5:143622446-143710248	-0.42995	5e-05	0.00022333
Fmnl3	chr15:99317222-99370466	-0.430099	5e-05	0.00022333
Ankrd50	chr3:38449260-38484816	-0.430703	5e-05	0.00022333
Hsd17b11	chr5:103989764-104021796	-0.430766	5e-05	0.00022333
Foxp1	chr6:98925341-99435345	-0.430944	5e-05	0.00022333
Mxd4	chr5:34176579-34187710	-0.43105	5e-05	0.00022333
Rnf144a	chr12:26306793-26415262	-0.43239	5e-05	0.00022333
Arhgef10	chr8:14911662-15001085	-0.43271	5e-05	0.00022333
Suv420h1	chr19:3767420-3818303	-0.432724	5e-05	0.00022333
Ezh1	chr11:101191114-101226463	-0.432866	5e-05	0.00022333
Gpr153	chr4:152274361-152285337	-0.432937	5e-05	0.00022333
Foxk1	chr5:142401496-142462015	-0.433271	5e-05	0.00022333
Pag1	chr3:9687481-9833679	-0.433684	5e-05	0.00022333
Slc8b1	chr5:120511191-120534024	-0.433696	5e-05	0.00022333
Ocln	chr13:100497366-100552498	-0.434175	5e-05	0.00022333
Tnik	chr3:28263213-28670585	-0.434574	5e-05	0.00022333
Sgsh	chr11:119314786-119355510	-0.43499	5e-05	0.00022333
Il17re	chr6:113458483-113470751	-0.435003	5e-05	0.00022333
Cpd	chr11:76777207-76847008	-0.436073	5e-05	0.00022333
Gramd2	chr9:59707763-59716424	-0.43624	5e-05	0.00022333
Twsg1	chr17:65923064-65951187	-0.436557	5e-05	0.00022333
Pcgf2	chr11:97688822-97700497	-0.43723	5e-05	0.00022333
Mapk12	chr15:89130583-89140703	-0.43732	5e-05	0.00022333
Gpc3	chrX:52272426-52619047	-0.43772	5e-05	0.00022333
Slc25a16	chr10:62920632-62946494	-0.437931	5e-05	0.00022333
Atp6v0d2	chr4:19876837-19922566	-0.437978	5e-05	0.00022333
Clk1	chr1:58411987-58424088	-0.439336	5e-05	0.00022333
Arhgef6	chrX:57231484-57338729	-0.439465	5e-05	0.00022333
Srrm2	chr17:23803186-23829109	-0.439708	5e-05	0.00022333
Aldh2	chr5:121566026-121593824	-0.439961	5e-05	0.00022333
Ndst1	chr18:60685975-60713389	-0.440034	5e-05	0.00022333
Fbln5	chr12:101746564-101819119	-0.440044	5e-05	0.00022333
Hecw2	chr1:53806873-54195034	-0.44033	5e-05	0.00022333
Pou6f1	chr15:100575317-100599984	-0.440628	5e-05	0.00022333
Trim62	chr4:128884139-128911326	-0.440793	5e-05	0.00022333
Iqsec1	chr6:90659597-90810123	-0.440823	5e-05	0.00022333
Nphp3	chr9:104002543-104043811	-0.440959	5e-05	0.00022333
Ivns1abp	chr1:151344497-151364445	-0.441115	5e-05	0.00022333
Tln2	chr9:67217084-67559703	-0.441261	5e-05	0.00022333
Mustn1	chr14:30879256-30881610	-0.441394	5e-05	0.00022333
Mylk	chr16:34784949-35002434	-0.441615	5e-05	0.00022333
Arl15	chr13:113794507-114157461	-0.441672	5e-05	0.00022333
Mkl2	chr16:13256480-13417529	-0.44197	5e-05	0.00022333
Dstyk	chr1:132417452-132466959	-0.442217	5e-05	0.00022333
Fbxl4	chr4:22357542-22434091	-0.442614	5e-05	0.00022333
Eps8l2	chr7:141339001-141365110	-0.443905	5e-05	0.00022333
Dpysl2	chr14:66802863-66868600	-0.444543	5e-05	0.00022333
[truncated: 12,694 more rows]
