# Supplementary material for: Bordetella pertussis pertactin knock-out strains reveal immunomodulatory properties of this virulence factor
Source: Emerg Microbes Infect. 2018 Mar 21;7:39. doi: 10.1038/s41426-018-0039-8 (PMC5861065; doi:10.1038/s41426-018-0039-8)
Supplement: Supplementary file 7 — Supplemental table 4(XLSX 21 kb) [file 41426_2018_39_MOESM7_ESM.xlsx]

## Sheet: Supplementary Table 4
Supplemental Table 4A. Differentially expressed genes on day 3 BPSMΔprn infected mice compared to BPSM infected mice)
tracking_id	locus	log2(fold_change)	p_value	q_value
Adgre1	chr17:57358685-57483529	-0.597783	5e-05	0.0334381
Alb	chr5:90460888-90476603	-1.57385	5e-05	0.0334381
Batf2	chr19:6164457-6172475	0.58767	5e-05	0.0334381
C3ar1	chr6:122847139-122856157	-0.670294	5e-05	0.0334381
Cd163	chr6:124304650-124330527	-1.01895	5e-05	0.0334381
Cx3cr1	chr9:120048682-120068296	-0.575918	5e-05	0.0334381
Fkbp5	chr17:28398752-28486149	-0.581938	5e-05	0.0334381
Hspa1a	chr17:34969358-34972156	-1.49584	5e-05	0.0334381
Hspa1b	chr17:34956428-34959238	-2.04361	5e-05	0.0334381
Hsph1	chr5:149616844-149636315	-0.773792	5e-05	0.0334381
Igfbp6	chr15:102144185-102149512	0.608763	5e-05	0.0334381
Klf2	chr8:72319061-72321654	0.636085	5e-05	0.0334381
Mmp12	chr9:7347373-7360461	-0.618197	5e-05	0.0334381
Mrc1	chr2:14229413-14332023	-0.635131	5e-05	0.0334381
Msln	chr17:25748612-25754327	0.533936	5e-05	0.0334381
Rpl37a	chr1:72711259-72713813	0.586489	5e-05	0.0334381
Siglec1	chr2:131069219-131086765	-0.732226	5e-05	0.0334381
Stfa2l1	chr16:36156810-36161948	0.899663	5e-05	0.0334381
Vnn1	chr10:23894687-23905343	-0.645551	5e-05	0.0334381
Zbtb16	chr9:48654296-48835945	-2.52518	5e-05	0.0334381
Zfp366	chr13:99184822-99247032	-0.618228	5e-05	0.0334381
Chil3	chr3:106147553-106167564	-0.572914	0.0001	0.0484276
Colq	chr14:31523083-31577383	0.601262	0.0001	0.0484276
Hlf	chr11:90336534-90390917	0.685952	0.0001	0.0484276
Mgl2	chr11:70130356-70137542	-0.577004	0.0001	0.0484276
Per3	chr4:151003654-151044665	0.603283	0.0001	0.0484276
Rapgef5	chr12:117516478-117756978	-0.563027	0.0001	0.0484276
Rps26	chr10:128624528-128626506	0.493644	0.0001	0.0484276
Ubd	chr17:37193891-37196101	1.01186	0.0001	0.0484276
Dusp1	chr17:26505590-26508472	0.560706	0.00015	0.0638364
Rgs16	chr1:153740352-153745468	-0.695935	0.00015	0.0638364
Slc26a4	chr12:31519818-31559969	-0.516478	0.00015	0.0638364
Socs1	chr16:10783808-10785536	0.577387	0.00015	0.0638364
2210011C24Rik	chr8:84010227-84011720	0.816788	0.0002	0.0759135
Ccr5	chr9:124121542-124127183	-0.540156	0.0002	0.0759135
Cxcl5	chr5:90759297-90761625	-0.507967	0.0002	0.0759135
Rspo1	chr4:124986429-125009099	0.678614	0.0002	0.0759135
Cxcl1	chr5:90891244-90893115	-0.524158	0.00025	0.0816512
Dbp	chr7:45705246-45718002	1.32898	0.00025	0.0816512
Erdr1	chrY:90785441-90816465	0.631073	0.00025	0.0816512
Isg15	chr4:156199423-156200818	0.507233	0.00025	0.0816512
Kcnj15	chr16:95257557-95300258	-0.487322	0.00025	0.0816512
Lrrn4	chr2:132868515-132880862	0.57386	0.00025	0.0816512
Dynlrb2	chr8:116505014-116515915	0.54178	0.0003	0.0915913
Ppp1r14a	chr7:29289319-29293390	0.510245	0.0003	0.0915913
Upk3b	chr5:136038495-136044993	0.543384	0.0003	0.0915913
Supplemental Table 4B. Differentially expressed genes on day 7 BPSMΔprn infected mice compared to BPSM infected mice)
tracking_id	locus	log2(fold_change)	p_value	q_value
1810011O10Rik	chr8:24437615-24438946	-0.568817	5e-05	0.0109859
Adm	chr7:110627668-110629819	-0.828487	5e-05	0.0109859
Ambp	chr4:63143278-63154142	3.20702	5e-05	0.0109859
Apoa2	chr1:171213969-171226379	inf	5e-05	0.0109859
Apod	chr16:31296191-31314808	-0.752759	5e-05	0.0109859
Car3	chr3:14863537-14872373	1.96164	5e-05	0.0109859
Ccdc108	chr1:74902079-74935599	0.605714	5e-05	0.0109859
Ccl3	chr11:83647842-83649378	-0.81281	5e-05	0.0109859
Chl1	chr6:103510875-103733035	-0.791449	5e-05	0.0109859
Cxcl2	chr5:90903898-90905938	-0.76916	5e-05	0.0109859
Cyp1b1	chr17:79706952-79715041	-0.680839	5e-05	0.0109859
Cyp2c29	chr19:39287084-39330713	inf	5e-05	0.0109859
Cyp2e1	chr7:140763831-140774977	2.17642	5e-05	0.0109859
Cyp3a11	chr5:145854606-145879854	inf	5e-05	0.0109859
Dnah10	chr5:124725084-124834308	0.931505	5e-05	0.0109859
Dnah5	chr15:28203765-28472045	0.660835	5e-05	0.0109859
Dnah6	chr6:73017606-73221631	0.596484	5e-05	0.0109859
Dnah9	chr11:65831323-66168551	0.714882	5e-05	0.0109859
Edn1	chr13:42301269-42307989	-0.63646	5e-05	0.0109859
Erdr1	chrY:90785441-90816465	-0.890698	5e-05	0.0109859
F2	chr2:91625319-91636457	4.06095	5e-05	0.0109859
Fabp1	chr6:71199887-71205023	2.67843	5e-05	0.0109859
Fam107a	chr14:8296277-8309776	-1.22884	5e-05	0.0109859
Fam83e	chr7:45721219-45729492	0.755894	5e-05	0.0109859
Fbp1	chr13:62864752-62888282	1.30845	5e-05	0.0109859
Fgg	chr3:83007895-83015049	5.11716	5e-05	0.0109859
Fhad1	chr4:141890622-142011651	0.630985	5e-05	0.0109859
Fkbp5	chr17:28398752-28486149	-0.856167	5e-05	0.0109859
Fmnl2	chr2:52857867-53134202	-0.611232	5e-05	0.0109859
Fmo2	chr1:162875046-162898712	-0.712495	5e-05	0.0109859
Gm13889	chr2:93955809-93957100	-0.584696	5e-05	0.0109859
Gm14420	chr2:177464741-177479194	-0.694478	5e-05	0.0109859
Gp2	chr7:119442543-119459272	0.696347	5e-05	0.0109859
Hcar2	chr5:123863569-123865516	-0.594718	5e-05	0.0109859
Hif3a	chr7:17030992-17062427	-1.70359	5e-05	0.0109859
Hipk2	chr6:38697839-38876190	0.659577	5e-05	0.0109859
Hpd	chr5:123171806-123182686	inf	5e-05	0.0109859
Hpx	chr7:105591610-105600116	0.997923	5e-05	0.0109859
Il1f9	chr2:24186475-24193567	-0.717498	5e-05	0.0109859
Iqgap3	chr3:88082050-88121048	0.736191	5e-05	0.0109859
Klf15	chr6:90462625-90475209	-0.699275	5e-05	0.0109859
Lox	chr18:52516059-52529867	-0.948753	5e-05	0.0109859
Lyve1	chr7:110850606-110862953	-0.797554	5e-05	0.0109859
Map3k6	chr4:133240817-133252928	-1.43324	5e-05	0.0109859
Mettl21e	chr1:44204069-44218931	-1.1756	5e-05	0.0109859
Npr3	chr15:11839895-11907390	-0.827161	5e-05	0.0109859
Nr1d1	chr11:98767931-98775377	0.599984	5e-05	0.0109859
Orm1	chr4:63344565-63348162	-0.5971	5e-05	0.0109859
Pknox2	chr9:36890978-37147322	-0.622238	5e-05	0.0109859
Pxdc1	chr13:34627840-34652681	-0.622507	5e-05	0.0109859
Rbp4	chr19:38116619-38125321	1.03719	5e-05	0.0109859
Rgcc	chr14:79288749-79301635	-0.841509	5e-05	0.0109859
Rgn	chrX:20549817-20562087	2.37715	5e-05	0.0109859
Serpina3k	chr12:104338485-104345739	5.16541	5e-05	0.0109859
Serpina3n	chr12:104406707-104414329	-0.735564	5e-05	0.0109859
Serpinf2	chr11:75431735-75439501	2.28688	5e-05	0.0109859
Slc4a5	chr6:83237374-83304945	0.585318	5e-05	0.0109859
Slc7a11	chr3:50364935-50443613	-0.657925	5e-05	0.0109859
Sult1a1	chr7:126672869-126676357	-0.676206	5e-05	0.0109859
Tmem245	chr4:56876012-56947429	1.20949	5e-05	0.0109859
Tsc22d3	chrX:140539528-140600522	-0.803179	5e-05	0.0109859
Ttc21a	chr9:119937605-119967793	0.808439	5e-05	0.0109859
Wdr63	chr3:146040525-146108036	0.67569	5e-05	0.0109859
Zbtb16	chr9:48654296-48835945	-2.09781	5e-05	0.0109859
Cfap44	chr16:44394798-44482428	0.637784	0.0001	0.0187493
Clca1	chr3:145004536-145032776	0.679749	0.0001	0.0187493
Dnah1	chr14:31260374-31323896	0.734398	0.0001	0.0187493
Fabp4	chr3:10204342-10208576	0.894978	0.0001	0.0187493
Fas	chr19:34290658-34327770	-0.593607	0.0001	0.0187493
Fibin	chr2:110360924-110362993	-0.648261	0.0001	0.0187493
Hydin	chr8:110266976-110610253	0.664664	0.0001	0.0187493
Pla1a	chr16:38396116-38433145	-0.723882	0.0001	0.0187493
Plch2	chr4:154983114-155010984	0.711255	0.0001	0.0187493
Serpinc1	chr1:160978605-161003014	3.80704	0.0001	0.0187493
Siglech	chr7:55768177-55778833	0.880791	0.0001	0.0187493
Arfgef3	chr10:18588010-18743758	0.993323	0.00015	0.0254133
Cckar	chr5:53698484-53707704	0.548963	0.00015	0.0254133
Crispld2	chr8:119992469-120052793	-0.570651	0.00015	0.0254133
Il1r2	chr1:40076211-40125226	-0.684792	0.00015	0.0254133
Kif19a	chr11:114765388-114790575	0.595844	0.00015	0.0254133
Kndc1	chr7:139894695-139941540	0.59243	0.00015	0.0254133
Mt2	chr8:94172617-94173567	-0.651007	0.00015	0.0254133
Pck1	chr2:173153072-173159253	2.92297	0.00015	0.0254133
Clec4e	chr6:123281788-123289871	-0.549392	0.0002	0.0312489
Fgl1	chr8:41191433-41215156	1.83329	0.0002	0.0312489
Hspa1b	chr17:34956428-34959238	-1.22403	0.0002	0.0312489
Klf9	chr19:23141225-23166911	-0.535929	0.0002	0.0312489
Per3	chr4:151003654-151044665	0.55384	0.0002	0.0312489
Stfa2	chr16:36403945-36408363	-1.18784	0.0002	0.0312489
Ubxn10	chr4:138709836-138744575	0.588434	0.0002	0.0312489
5330417C22Rik	chr3:108458068-108536522	0.539065	0.00025	0.0344657
Adipoq	chr16:23146535-23157968	1.33525	0.00025	0.0344657
Ago3	chr4:126340677-126429542	0.825333	0.00025	0.0344657
Banp	chr8:121950491-122029260	-0.582192	0.00025	0.0344657
Cbl	chr9:44149261-44234046	0.550606	0.00025	0.0344657
Cdhr3	chr12:33033795-33092875	0.556704	0.00025	0.0344657
Cfap46	chr7:139600914-139683815	0.5838	0.00025	0.0344657
Itih2	chr2:10094590-10130683	1.22411	0.00025	0.0344657
Lrrc23	chr6:124769868-124779727	0.556556	0.00025	0.0344657
Slc16a11	chr11:70213909-70216414	0.595771	0.00025	0.0344657
Slc6a2	chr8:92961046-93001667	-0.633501	0.00025	0.0344657
Ulk4	chr9:120964453-121277172	0.650201	0.00025	0.0344657
Icos	chr1:60977913-61000321	-0.579719	0.0003	0.0405635
Myrip	chr9:120304072-120474834	-0.836763	0.0003	0.0405635
Cdh16	chr8:104601914-104624396	0.620478	0.00035	0.0468733
4932418E24Rik	chr2:26271646-26294557	0.935795	0.0004	0.0489113
Asprv1	chr6:86628173-86629704	-0.552642	0.0004	0.0489113
Azgp1	chr5:137981520-137990232	2.70496	0.0004	0.0489113
Etv5	chr16:22381312-22439570	0.52049	0.0004	0.0489113
Mcf2l	chr8:12915892-13020509	-0.503884	0.0004	0.0489113
Mnd1	chr3:84087933-84155786	-1.42399	0.0004	0.0489113
Prkg2	chr5:98929772-99037079	-0.611882	0.0004	0.0489113
Siglec1	chr2:131069219-131086765	0.553542	0.0004	0.0489113
Slc38a3	chr9:107651154-107668968	3.05762	0.0004	0.0489113
Wif1	chr10:121034003-121100642	0.723388	0.0004	0.0489113
Alb	chr5:90460888-90476603	9.86667	0.00045	0.0536263
Tbxas1	chr6:38918985-39084579	0.594238	0.00045	0.0536263
Tmprss4	chr9:45172725-45249985	0.51805	0.00045	0.0536263
Ccl4	chr11:83662583-83664683	-0.662585	0.0005	0.0576311
Il7r	chr15:9506158-9529876	-0.542043	0.0005	0.0576311
Mmp3	chr9:7445821-7455974	-0.528147	0.0005	0.0576311
Plg	chr17:12378608-12419384	4.97855	0.0005	0.0576311
Aldh1l1	chr6:90550847-90599171	0.578204	0.00055	0.0618728
Gm5483	chr16:36184211-36188110	-0.703242	0.00055	0.0618728
Pzp	chr6:128438756-128526720	5.7422	0.00055	0.0618728
Apof	chr10:128267996-128270151	3.02683	0.0006	0.0659156
Eppk1	chr15:76101487-76126556	0.647073	0.0006	0.0659156
Uox	chr3:146581372-146631483	1.24871	0.0006	0.0659156
Celsr1	chr15:85898757-86033777	0.496248	0.00065	0.0682112
Dnah2	chr11:69420808-69549108	0.586257	0.00065	0.0682112
Gpd1	chr15:99717592-99725007	0.493216	0.00065	0.0682112
Hba-a1	chr11:32283671-32284493	0.587164	0.00065	0.0682112
Per1	chr11:69098955-69109957	-0.516994	0.00065	0.0682112
Tekt4	chr17:25471589-25476594	0.667498	0.00065	0.0682112
Ces1b	chr8:93056726-93080017	1.90493	0.0007	0.0718496
Cyp2f2	chr7:27119954-27133660	0.616273	0.0007	0.0718496
Drc7	chr8:95055102-95078141	0.602202	0.0007	0.0718496
2010300C02Rik	chr1:37611675-37719811	0.501556	0.00075	0.0742711
Aim1l	chr4:134068451-134092504	0.772461	0.00075	0.0742711
Cyp2s1	chr7:25802475-25816530	0.487379	0.00075	0.0742711
Lpcat1	chr13:73467382-73514538	0.511575	0.00075	0.0742711
Lrrc51	chr7:101912988-101933857	0.570295	0.00075	0.0742711
Ccdc170	chr10:4509871-4561111	0.776007	0.0008	0.0781222
Klk1	chr7:44225436-44229617	1.00246	0.0008	0.0781222
Dlec1	chr9:119102477-119147694	0.606364	0.00085	0.0807615
Fst	chr13:114452261-114458951	-0.750077	0.00085	0.0807615
Ldlrad1	chr4:107209179-107217914	0.699202	0.00085	0.0807615
Nhlrc4	chr17:25942232-25944931	0.796971	0.00085	0.0807615
Arntl	chr7:113207464-113314126	-0.510364	0.0009	0.0811269
Cidec	chr6:113424633-113435760	0.888963	0.0009	0.0811269
Cxcr2	chr1:74153993-74161246	-0.494767	0.0009	0.0811269
Cyp2a5	chr7:26835338-26843264	0.697958	0.0009	0.0811269
Muc5ac	chr7:141789010-141819135	0.493653	0.0009	0.0811269
Plin1	chr7:79721163-79732776	1.21747	0.0009	0.0811269
Spag8	chr4:43651329-43653552	0.726556	0.0009	0.0811269
Stfa2l1	chr16:36156810-36161948	-0.695192	0.0009	0.0811269
Alas2	chrX:150547384-150570622	0.591109	0.00095	0.0829745
Arl4d	chr11:101665540-101667832	-0.535019	0.00095	0.0829745
Dusp1	chr17:26505590-26508472	-0.517756	0.00095	0.0829745
Mmp8	chr9:7558428-7568486	-0.491569	0.00095	0.0829745
Spata18	chr5:73651379-73679484	0.531147	0.00095	0.0829745
C230072F16Rik	chr17:80896792-80933447	0.671906	0.001	0.0857439
Slc27a2	chr2:126553023-126588243	0.788169	0.001	0.0857439
Slc44a4	chr17:34914465-34930436	0.511746	0.001	0.0857439
Klhdc7a	chr4:139962172-139968026	0.502193	0.00105	0.0889464
Nwd1	chr8:72646710-72714748	0.60462	0.00105	0.0889464
